# Supplementary material for: Genomic Insights Into the Body Size Evolution in Mustelidae (Mammalia: Carnivora)
Source: Ecol Evol. 2025 Oct 20;15(10):e72286. doi: 10.1002/ece3.72286 (PMC12536217; doi:10.1002/ece3.72286)
Supplement: Supplementary file 1 — Table S1: The gene list of body size–associated genes (BAGs), positively selected genes (PSGs), and rapidly evolving genes (REGs). [file ECE3-15-e72286-s004.xlsx]

## Sheet: BAGs
Table S1 The gene list of body size–associated genes (BAGs), positively selected genes (PSGs), and rapidly evolving genes (REGs).
BAGs	R-squared	Adjusted R-squared	p value
MYCN	0.3555	0.3176	0.007049
IAH1	0.2332	0.1881	0.03623
PTPN1	0.358	0.3202	0.006807
PTGIS	0.2509	0.2068	0.02894
ECRG4	0.2355	0.1906	0.03518
ABCG5	0.231	0.1858	0.03723
ZNF215	0.2222	0.1764	0.04163
MRPL20	0.2112	0.1649	0.04772
C10H1orf122	0.2539	0.21	0.02784
MKNK1	0.3708	0.3338	0.005653
RNF220	0.2235	0.1778	0.04094
OTUD3	0.2198	0.1739	0.0429
TMEM54	0.2376	0.1928	0.03425
HMGB4	0.4034	0.3683	0.003479
LOC131809727	0.2126	0.1663	0.04693
GJB3	0.3699	0.3328	0.005733
CTTNBP2NL	0.2277	0.1823	0.03882
CAPZB	0.2578	0.2141	0.02648
FECH	0.2843	0.2422	0.01872
WSCD2	0.3992	0.3639	0.003709
UPB1	0.5203	0.492	0.0004915
NOL4	0.284	0.2418	0.01882
LOC131812227	0.3775	0.3409	0.005124
RNF208	0.2161	0.17	0.04491
CCDC171	0.2138	0.1675	0.04625
CREB3	0.2457	0.2014	0.03089
AQP3	0.3092	0.2686	0.01342
ERCC6L2	0.2183	0.1724	0.04367
CLIC3	0.2921	0.2505	0.01688
TKFC	0.3155	0.2753	0.01232
TEX26	0.2487	0.2045	0.02976
NUDT15	0.3152	0.2749	0.01237
TFB2M	0.3255	0.2858	0.01075
SLC22A8	0.2199	0.174	0.04283
TOMM40L	0.2521	0.2081	0.02847
LOC131814505	0.2833	0.2412	0.01897
CFAP45	0.2643	0.2211	0.02433
LMX1A	0.2517	0.2077	0.02862
FH	0.2733	0.2306	0.02164
KCNH1	0.4304	0.3969	0.002287
PGAP3	0.4574	0.4255	0.001476
WIPI1	0.2967	0.2553	0.01589
FOXN1	0.2315	0.1863	0.037
CCR7	0.2747	0.232	0.02125
SSTR2	0.4002	0.365	0.00365
CYLD	0.3585	0.3207	0.006759
KLK14	0.2143	0.1681	0.04596
CFDP1	0.2257	0.1801	0.03983
FCGRT	0.2962	0.2548	0.01599
ZNF296	0.257	0.2133	0.02674
LGI4	0.3854	0.3493	0.004561
C16H19orf12	0.2251	0.1796	0.04011
RIC8A	0.381	0.3446	0.004867
LOC131818691	0.2409	0.1962	0.03288
CSN3	0.5344	0.507	0.0003769
GPRC5B	0.2359	0.1909	0.03504
LOC131819383	0.2143	0.1681	0.04593
C17H7orf50	0.2164	0.1704	0.04473
LOC131820471	0.3332	0.2939	0.009663
LOC131820621	0.2126	0.1663	0.04691
RBMX2	0.3012	0.2601	0.01496
FOXO4	0.5137	0.4851	0.0005544
FGF22	0.2433	0.1988	0.03188
CALR3	0.3029	0.2619	0.01462
HOMER3	0.2688	0.2257	0.02297
ARMC6	0.2133	0.167	0.04652
SRP72	0.2253	0.1797	0.04004
QARS1	0.3174	0.2773	0.01201
ACOX2	0.2906	0.2488	0.01724
C2H3orf49	0.427	0.3933	0.002415
HRH1	0.3508	0.3126	0.007544
CHST13	0.2367	0.1918	0.03467
ZNF621	0.3284	0.2889	0.01033
LIMCH1	0.2519	0.2079	0.02854
IQCB1	0.2086	0.1621	0.0493
LIPH	0.3531	0.315	0.007303
UGDH	0.2258	0.1803	0.03977
NAALADL2	0.2447	0.2003	0.0313
P2RY12	0.2342	0.1891	0.03579
HPS3	0.2309	0.1856	0.03731
GRK7	0.258	0.2144	0.02639
ADPRH	0.2591	0.2155	0.02604
FTCD	0.3261	0.2864	0.01066
EVC	0.2506	0.2065	0.02903
ABRA	0.3893	0.3534	0.004302
RMDN1	0.2509	0.2068	0.02893
CA1	0.2243	0.1787	0.04054
CLVS1	0.3117	0.2713	0.01297
CHRNA2	0.2695	0.2266	0.02273
METTL5	0.225	0.1794	0.04019
MROH2A	0.3537	0.3156	0.00724
TRIP12	0.3035	0.2626	0.01449
SGPP2	0.2279	0.1824	0.03876
PRKAG3	0.373	0.3362	0.005474
WDR75	0.2382	0.1934	0.03399
G6PC2	0.2218	0.1761	0.0418
LOC131828218	0.2868	0.2449	0.01812
LRRC18	0.2167	0.1706	0.04461
CTNNA3	0.2384	0.1935	0.03394
PUS7	0.2437	0.1992	0.03173
DMTF1	0.3842	0.348	0.004642
IL6	0.2896	0.2478	0.01746
TMEM209	0.2249	0.1793	0.04025
ELOVL3	0.2223	0.1765	0.04157
PPM1K	0.3257	0.2861	0.01071
GLRA1	0.2477	0.2035	0.03012
CTSO	0.2728	0.2301	0.02177
ABLIM3	0.2565	0.2128	0.0269
PDLIM4	0.595	0.5711	0.0001102
FSTL4	0.2457	0.2013	0.03093
FCHSD1	0.2161	0.17	0.04492
CENPK	0.3316	0.2923	0.009875
RFX6	0.3058	0.265	0.01406
CRISP1	0.4149	0.3805	0.002916
CALHM5	0.2224	0.1767	0.0415
CDC40	0.2871	0.2452	0.01805
QRSL1	0.253	0.209	0.02816
RTN4IP1	0.2154	0.1693	0.0453
MOXD1	0.226	0.1805	0.03968
CIMIP3	0.2178	0.1718	0.04397
PTK7	0.3358	0.2967	0.009313
XPO5	0.3129	0.2725	0.01276
BIN3	0.2498	0.2057	0.02934
LYRM4	0.3239	0.2842	0.01098
LOC131835258	0.2286	0.1833	0.03838
FAH	0.2435	0.199	0.03178
RDX	0.2326	0.1874	0.03653
ARRDC4	0.3276	0.288	0.01044
APBA2	0.215	0.1688	0.04556
COMMD4	0.3233	0.2835	0.01108
NCAM1	0.35	0.3118	0.007629
THBS1	0.371	0.334	0.005636
DUOXA1	0.2519	0.2079	0.02854
APOA5	0.2143	0.168	0.04597
ABCD4	0.5407	0.5137	0.0003343
TEDC1	0.2307	0.1854	0.0374
IL26	0.3004	0.2593	0.01512
WNT5B	0.2642	0.2209	0.02438
LOC131838545	0.2966	0.2553	0.0159
RDH5	0.4247	0.3908	0.002504
AQP5	0.3237	0.2839	0.01101
LOC131838977	0.2137	0.1675	0.04626
SLC6A15	0.3704	0.3334	0.005685
RASSF9	0.2487	0.2045	0.02977
POLDIP3	0.4991	0.4697	0.0007212
MAPK11	0.3308	0.2914	0.009989
LOC131840286	0.2863	0.2443	0.01825
NOTO	0.2959	0.2544	0.01607
GALM	0.212	0.1656	0.0473

## Sheet: PSGs in large-bodied mustelidae
PSGs
MRPS14
ENOX2
ADPRH
SMIM11
DNAJB11
DPEP1
SLC18A3
SH3BGR
PIM2
SFTPD
C1H8orf74
LOC131817549
C17H16orf92
NFKBIB
TECRL
LYZL6
DYNC1LI2
ZPLD1
ISG20L2
SCGN
CEND1
TMEM217
MBD3L1
PPT1
RWDD3
LOC131831333
XPC
SDHAF1
LOC131832324
KLHL36
FBXO47
LYG1
BRINP2
SPIB
WAPL
MOCS2
LOC131828634
LXN
NINJ1
LRRTM1
TXN2
NPAS1
CD2
TCTN1
KLK5
MYSM1
CLDN20
BOLA1
IL31
AHSG
CFTR
TRHR
ZNF524
COPRS
BTG4
MSANTD3
ASCL2
TEX50
CABLES1
THUMPD2
LOC131809871
ECHDC1
PARP14
LOC131807957
NDUFS5
LOC131835831
OLFM4
C10H1orf162
MTERF1
FAM110A
LOC131810490
C6H6orf226
CCL21
GINM1
PPP1R17
MYOD1
ASCL3
LOC131808579
PRPH2
ISX
ARPIN
EQTN
FBXO4
XPNPEP2
CENPI
ACSS1
PAQR9
PEBP1
MFSD12
GSAP
ALKBH7
PLXDC1
CDRT4
C9H2orf73
WASHC3
KNOP1
RTL4
PTAR1
RDX
TAPBPL
NAA16
OPN3
TAC1
CDA
LOC131809830
FASTKD1
ZMAT5
TAF1
GLTPD2
COQ4
UBXN4
LOC131824023
IHH
PRXL2C
GLRX2
SAXO3
PVRIG
MAP3K6
ZG16
TBC1D16
ALKBH6
SWAP70
SCUBE3
LOC131821423
FAM20A
LOC131811056
ARRDC5
TIFA
TMEM88B
HRK
LOC131821359
C1GALT1C1
CTXN3
COQ10A
GPM6B
NHP2
MAS1
GTF2E1
TP53I3
PTPRR
PHF24
FLYWCH2
GIT1

## Sheet: REGs in large-bodied mustelidae
REGs
MRPS14
CAMK1
ALDH6A1
PDZD11
FOXN2
ASB9
TMPRSS6
ATP8B1
OBI1
APBB3
RWDD2A
ACADSB
LOC131814924
TSHB
SH3BGR
PPP1R3C
TOMM40L
SLC6A5
MAT1A
ACSL5
CTR9
TDO2
ACADM
ARK2C
NFKBIB
TRIM68
DHRS7B
LOC131811802
ANKRD61
SNRNP70
AARSD1
HSPA9
SLC6A20
RNF38
SUDS3
POLD1
ISG20L2
BFSP2
TRIM66
FLI1
CDKN2D
NDC80
EPS8
CEND1
POP5
PHB2
FBXO38
MBD3L1
TRMT1
NEK10
DNAJC28
SKIC2
DFFA
GIMD1
TNFAIP8L3
C2H19orf38
SEMA3E
HOXA9
SLC13A3
XYLB
AQP5
LOC131811828
CDK15
PRKAG3
NGB
MOCS3
DOLK
KCNJ16
HMGB4
SMPD1
COLEC12
PLXNA2
SLC22A13
CIBAR1
PSENEN
GPRC5A
TAX1BP1
RFC3
HELQ
AVIL
INKA1
FATE1
CERS3
ME2
UCHL3
RAB22A
PLLP
OGDH
PRR19
RGS21
FEM1C
PITPNM1
LOC131820832
ZBTB16
OSGEP
LITAF
DPY19L4
CMTM4
DPYS
LOC131834650
FXYD7
S100A8
NINJ1
SLC17A6
DUSP6
MPZL3
NPAS1
CIB3
ZNF425
BDKRB2
ARRDC2
TMEM276
USP54
SHF
SPRY1
PAICS
RAB28
LRFN2
LOC131821163
KLHDC9
LOC131820621
GPC6
NFE2L2
LOC131836051
PEX7
ZBTB12
OVOL3
SLC25A19
ACKR4
COMMD3
CRMP1
LOC131837022
MVB12A
USP44
LOC131826802
KCTD9
CALN1
BFSP1
TCAF1
HS2ST1
CFTR
STX19
MCM7
ASAP1
COL6A1
LOC131814282
POLDIP3
BTD
SMIM30
LOC131809696
LTBR
DGKG
IPP
PON1
NMNAT1
COMMD8
TMEM198
CALHM4
MAL
PI15
TPP2
RPE65
MTX2
IGF1R
KYAT3
ABCD4
BCAT2
MC4R
LOC131819519
RIBC1
PCYT1A
FICD
LOC131813725
ITGA11
SYT9
ECHDC1
ADRA1B
FSCN1
PCOLCE2
MRPS5
CNGA2
YIPF3
ALB
STAP2
TMEM19
IQCB1
TM6SF2
LOC131835831
EIF2AK1
LOC131835237
UNC5D
TLN1
NFKBIA
AFAP1L1
DUSP3
LOC131821475
MRPL43
DCK
BCL2L11
WDR77
RPS6KL1
CDK4
C6H6orf226
TRMT112
SLC26A3
LOC131821511
ASB16
KYAT1
SH3PXD2B
CTNNB1
SPTLC3
SLC12A3
HCN3
HAPLN4
CHAT
KIAA1958
PRKRIP1
STOML2
DIS3
ZNF70
PTK2B
LOC131818790
EPHA4
LOC131821192
CNGA4
LOC131820471
BMX
ENTPD5
CD74
LOC131815262
CEP15
FBXL16
GPR63
POPDC3
DTX3
LOC131809723
PEX5L
LGSN
PFDN2
CLCN5
RAB3D
CISH
MGST1
WDR83OS
PEF1
LYPLAL1
SUPT3H
EIF3K
RAB29
CPA4
ALKBH7
LOC131815173
WBP1
LOC131819095
C9H2orf73
LOC131836678
FADS1
NCKAP1L
SPTLC2
LOC131823848
RAB32
FDFT1
MIER1
PERP
PDLIM1
LOC131820134
GABRA6
ACKR3
MARK1
TRAP1
PCCB
PLEKHF2
LINGO4
LOC131809426
SLC25A48
HAPLN1
SLC66A1
GMFG
LSG1
RDX
LOC131810950
RPL24
NAA16
TSPO
TSPAN12
NOG
RP2
LOC131820335
DRAM2
GPBAR1
WDTC1
SLC25A51
CDA
EIF2S3
NPY4R2
MBIP
UBE2O
SLC1A7
TAF1
LOC131829511
MBOAT2
CLN8
ZSWIM1
LOC131832707
CCNB2
RPS6KB2
SLX9
ABRAXAS2
TMEM167B
PDLIM7
LOC131834097
PAPSS2
GJA8
RASGRP3
LOC131824023
ZNF507
RIMS4
MYCL
PLPPR1
PARP6
PPM1J
FUT10
PRXL2C
RAD1
COQ9
ZNF335
DRD1
CTSA
APOD
CACNG6
ZG16
AHSA1
CRAT
UPK1A
LMCD1
NCOA7
LOC131816729
LOC131821423
FAM20A
SEC62
ASB4
SPACA9
GALR1
ARRDC5
TIFA
NR2C1
CETN2
MAP2K4
NAT9
LOC131821359
PUS3
CLDN23
TMTC1
MDH1
EXOC8
SYP
RNF39
SIRT5
ACSS2
GNAT3
CXCL14
RDH11
DND1
LOC131815555
ASPRV1
PSMC3IP
LOC131809998
OIP5
CDH12
SLC36A1
GPM6B
POLE3
TRAM1L1
SNURF
MAS1
FGF12
USP19
RND1
XKR7
CLEC2L
PDK4
AARS2
ARHGEF37
QDPR
ALDH1A3
TP53I3
C9H20orf204
GPR142
TMED10
LOC131815283
ARL6IP5
COMMD2
MTPN
GFRA3
LPAR2
NFYA
RFXANK
ARAP1
WDR36
PLA2G1B
SF1
LOC131813117
CBX5
GLP2R
SDC3
EMG1
LOC131821136
LOC131827356
PTPN3

## Sheet: PSGs in small-bodied mustelidae
PSGs
DEPDC1
RAB27B
ECPAS
ZHX3
DENND3
PRG2
CCDC34
SCGN
RPRD2
ELP6
ABHD14B
HYAL2
CD44
FNIP2
THAP6
SLC1A3
ART3
BLOC1S2
LYVE1
GSS
E2F6
BSPRY
TMC7
HMX2
CD2
SULT2B1
CLDN20
INPP5K
ZNF774
ZC2HC1A
ASB18
MTHFD1
TACR1
B3GALT5
INTS5
B3GNT7
TMEM253
HAPLN2
C8H12orf50
CPS1
ALDH9A1
KLHL6
PHF23
ENTPD1
IQCB1
PSORS1C2
OLFM4
MORC4
NUS1
MAPT
TOLLIP
TEX29
TFB2M
BCL2L11
RPS6KL1
TAP1
HYI
WDR4
TMEM145
MTIF2
IDH3A
ETV7
GADL1
SLC26A9
SOX8
AKIP1
MYADM
SPATA45
TERF2IP
CRISP2
ABCF3
PDCL2
CLVS1
OPN3
LOC131808399
SNX9
DHX35
DHTKD1
SLC1A1
LYZ
PHF13
WDR75
PXDC1
PVRIG
UBE2L6
ATP4A
LOC131807324
CDK5R1
TMEM64
HEATR5A
FGFBP3
LHPP
LRRN2
TCP11L2
LOC131810560
APOA2
TRIM14
