# Supplementary material for: Genomic Insights Into the Body Size Evolution in Mustelidae (Mammalia: Carnivora)
Source: Ecol Evol. 2025 Oct 20;15(10):e72286. doi: 10.1002/ece3.72286 (PMC12536217; doi:10.1002/ece3.72286)
Supplement: Supplementary file 2 — Table S2: Results of the GO functional enrichment analysis of BAGs. [file ECE3-15-e72286-s003.xlsx]

## Sheet: Sheet1
Table S2 Results of the GO functional enrichment analysis of BAGs.
GO Terms	Category	Description	LogP	Enrichment	Z-score	GeneInGO	GeneInGOAndHitList	Hits
GO:0120035	Biological Processes	regulation of plasma membrane bounded cell projection organization	-3.9	3.9	4.9	650	11	CCR7 , CYLD , PTK7 , PTPN1 , RDX , FSTL4 , BIN3 , P2RY12 , RTN4IP1 , ZNF296 , NOTO
GO:0031344	Biological Processes	regulation of cell projection organization	-3.8	3.8	4.8	667	11	CCR7 , CYLD , PTK7 , PTPN1 , RDX , FSTL4 , BIN3 , P2RY12 , RTN4IP1 , ZNF296 , NOTO
GO:0044282	Biological Processes	small molecule catabolic process	-3.8	5.2	5.2	355	8	FAH , ABCD4 , ACOX2 , FTCD , TKFC , UPB1 , GALM , PPM1K
GO:0006520	Biological Processes	amino acid metabolic process	-3.7	5.9	5.4	273	7	FAH , FH , QARS1 , FTCD , UPB1 , QRSL1 , PPM1K
GO:0044283	Biological Processes	small molecule biosynthetic process	-3.7	4.4	4.9	466	9	PTGIS , UGDH , ACOX2 , MOXD1 , UPB1 , PRKAG3 , G6PC2 , ELOVL3 , RTN4IP1
GO:0002360	Biological Processes	T cell lineage commitment	-3.6	25	8.3	28	3	CYLD , IL6 , FOXN1
GO:0120032	Biological Processes	regulation of plasma membrane bounded cell projection assembly	-3.5	6.7	5.4	206	6	CCR7 , CYLD , RDX , BIN3 , P2RY12 , NOTO
GO:0060491	Biological Processes	regulation of cell projection assembly	-3.5	6.6	5.4	208	6	CCR7 , CYLD , RDX , BIN3 , P2RY12 , NOTO
GO:0050921	Biological Processes	positive regulation of chemotaxis	-3.3	7.9	5.5	146	5	CCR7 , IL6 , THBS1 , CREB3 , P2RY12
GO:0000038	Biological Processes	very long-chain fatty acid metabolic process	-3.3	20	7.3	35	3	ABCD4 , ACOX2 , ELOVL3
GO:0030032	Biological Processes	lamellipodium assembly	-3.3	19	7.2	36	3	CAPZB , ABLIM3 , P2RY12
GO:0002687	Biological Processes	positive regulation of leukocyte migration	-3.3	7.5	5.4	152	5	CCR7 , IL6 , THBS1 , CREB3 , P2RY12
GO:0019752	Biological Processes	carboxylic acid metabolic process	-3.2	3.2	4.2	783	11	FAH , FH , PTGIS , ABCD4 , UGDH , ACOX2 , FTCD , UPB1 , PRKAG3 , ELOVL3 , PPM1K
GO:0071677	Biological Processes	positive regulation of mononuclear cell migration	-3.1	9.7	5.6	95	4	CCR7 , THBS1 , CREB3 , P2RY12
GO:0002690	Biological Processes	positive regulation of leukocyte chemotaxis	-3.1	9.6	5.6	96	4	CCR7 , IL6 , THBS1 , CREB3
GO:0097581	Biological Processes	lamellipodium organization	-3	15	6.3	45	3	CAPZB , ABLIM3 , P2RY12
GO:1901615	Biological Processes	organic hydroxy compound metabolic process	-3	3.9	4.2	468	8	FAH , FECH , RDH5 , ACOX2 , MOXD1 , TKFC , APOA5 , SGPP2
GO:0045058	Biological Processes	T cell selection	-2.9	14	6.1	48	3	CCR7 , CYLD , IL6
GO:0032526	Biological Processes	response to retinoic acid	-2.9	8.7	5.2	106	4	AQP3 , GJB3 , PTK7 , WNT5B
GO:0046394	Biological Processes	carboxylic acid biosynthetic process	-2.9	5	4.4	274	6	PTGIS , UGDH , ACOX2 , UPB1 , PRKAG3 , ELOVL3
GO:0016053	Biological Processes	organic acid biosynthetic process	-2.9	5	4.4	277	6	PTGIS , UGDH , ACOX2 , UPB1 , PRKAG3 , ELOVL3
GO:0051896	Biological Processes	regulation of phosphatidylinositol 3-kinase/protein kinase B signal transduction	-2.8	5	4.4	278	6	CCR7 , PTPN1 , THBS1 , OTUD3 , IL26 , P2RY12
GO:0031667	Biological Processes	response to nutrient levels	-2.7	3.6	3.9	510	8	AQP3 , FOXO4 , PTPN1 , SSTR2 , OTUD3 , PRKAG3 , WIPI1 , ABCG5
GO:0048872	Biological Processes	homeostasis of number of cells	-2.7	4.7	4.2	294	6	CCR7 , CYLD , FECH , FH , IL6 , FOXN1
GO:0016042	Biological Processes	lipid catabolic process	-2.7	4.6	4.1	300	6	ABCD4 , ACOX2 , APOA5 , SGPP2 , LIPH , IAH1
GO:1901616	Biological Processes	organic hydroxy compound catabolic process	-2.6	11	5.4	60	3	FAH , MOXD1 , TKFC
GO:0002688	Biological Processes	regulation of leukocyte chemotaxis	-2.6	7.2	4.7	127	4	CCR7 , IL6 , THBS1 , CREB3
GO:0006066	Biological Processes	alcohol metabolic process	-2.6	4.4	4	314	6	FECH , RDH5 , MOXD1 , TKFC , APOA5 , SGPP2
GO:0050920	Biological Processes	regulation of chemotaxis	-2.6	5.3	4.2	217	5	CCR7 , IL6 , THBS1 , CREB3 , P2RY12
GO:0032655	Biological Processes	regulation of interleukin-12 production	-2.5	11	5.1	65	3	CCR7 , MAPK11 , THBS1
GO:0071300	Biological Processes	cellular response to retinoic acid	-2.5	10	5	67	3	GJB3 , PTK7 , WNT5B
GO:0045727	Biological Processes	positive regulation of translation	-2.5	6.6	4.4	140	4	IL6 , THBS1 , METTL5 , POLDIP3
GO:0046395	Biological Processes	carboxylic acid catabolic process	-2.5	5	4	230	5	FAH , ABCD4 , ACOX2 , FTCD , PPM1K
GO:0016054	Biological Processes	organic acid catabolic process	-2.5	5	4	230	5	FAH , ABCD4 , ACOX2 , FTCD , PPM1K
GO:0002685	Biological Processes	regulation of leukocyte migration	-2.4	4.9	3.9	236	5	CCR7 , IL6 , THBS1 , CREB3 , P2RY12
GO:0071675	Biological Processes	regulation of mononuclear cell migration	-2.4	6.2	4.2	148	4	CCR7 , THBS1 , CREB3 , P2RY12
GO:0044057	Biological Processes	regulation of system process	-2.4	3.1	3.5	584	8	CHRNA2 , GLRA1 , HRH1 , PTPN1 , CTNNA3 , PRKAG3 , ABCG5 , ECRG4
GO:0030177	Biological Processes	positive regulation of Wnt signaling pathway	-2.3	6	4.1	152	4	PTK7 , GPRC5B , RNF220 , WNT5B
GO:0030335	Biological Processes	positive regulation of cell migration	-2.3	3.1	3.4	600	8	CCR7 , IL6 , FOXO4 , RDX , THBS1 , CREB3 , P2RY12 , WNT5B
GO:0007193	Biological Processes	adenylate cyclase-inhibiting G protein-coupled receptor signaling pathway	-2.3	8.6	4.5	80	3	SSTR2 , RIC8A , P2RY12
GO:0014823	Biological Processes	response to activity	-2.2	8.3	4.4	83	3	IL6 , PRKAG3 , ABCG5
GO:0050878	Biological Processes	regulation of body fluid levels	-2.2	3.7	3.5	370	6	AQP3 , AQP5 , CSN3 , IL6 , THBS1 , P2RY12
GO:0051347	Biological Processes	positive regulation of transferase activity	-2.2	4.3	3.6	264	5	CCR7 , PTPN1 , THBS1 , GPRC5B , ARRDC4
GO:2000147	Biological Processes	positive regulation of cell motility	-2.2	2.9	3.2	630	8	CCR7 , IL6 , FOXO4 , RDX , THBS1 , CREB3 , P2RY12 , WNT5B
GO:0007610	Biological Processes	behavior	-2.2	2.9	3.2	634	8	APBA2 , GLRA1 , HRH1 , LMX1A , THBS1 , KLK14 , RIC8A , LGI4
GO:0044092	Biological Processes	negative regulation of molecular function	-2.2	2.9	3.2	634	8	CYLD , PTGIS , PTPN1 , QARS1 , RDX , THBS1 , CREB3 , CTTNBP2NL
GO:0072330	Biological Processes	monocarboxylic acid biosynthetic process	-2.2	5.4	3.8	171	4	PTGIS , ACOX2 , PRKAG3 , ELOVL3
GO:0048871	Biological Processes	multicellular organismal-level homeostasis	-2.2	2.9	3.2	638	8	AQP3 , CCR7 , CYLD , FECH , FH , IL6 , FOXN1 , IQCB1
GO:0001819	Biological Processes	positive regulation of cytokine production	-2.1	3.1	3.2	514	7	CCR7 , IL6 , MAPK11 , THBS1 , GPRC5B , IL26 , ARRDC4
GO:0040017	Biological Processes	positive regulation of locomotion	-2.1	2.8	3.1	646	8	CCR7 , IL6 , FOXO4 , RDX , THBS1 , CREB3 , P2RY12 , WNT5B
GO:0032787	Biological Processes	monocarboxylic acid metabolic process	-2.1	3.1	3.1	525	7	FAH , PTGIS , ABCD4 , ACOX2 , FTCD , PRKAG3 , ELOVL3
GO:0043408	Biological Processes	regulation of MAPK cascade	-2.1	2.8	3.1	662	8	CCR7 , CYLD , IL6 , PTPN1 , QARS1 , THBS1 , FGF22 , IL26
GO:0030217	Biological Processes	T cell differentiation	-2	4.9	3.5	187	4	CCR7 , CYLD , IL6 , FOXN1
GO:0051897	Biological Processes	positive regulation of phosphatidylinositol 3-kinase/protein kinase B signal transduction	-2	4.8	3.5	190	4	CCR7 , THBS1 , IL26 , P2RY12
GO:0098916	Biological Processes	anterograde trans-synaptic signaling	-2	3.3	3.2	414	6	APBA2 , CHRNA2 , GLRA1 , HRH1 , PDLIM4 , FCHSD1
GO:0001934	Biological Processes	positive regulation of protein phosphorylation	-2	3.3	3.2	414	6	CCR7 , IL6 , PTPN1 , THBS1 , LIMCH1 , GPRC5B
GO:0007268	Biological Processes	chemical synaptic transmission	-2	3.3	3.2	414	6	APBA2 , CHRNA2 , GLRA1 , HRH1 , PDLIM4 , FCHSD1
GO:0044248	Biological Processes	cellular catabolic process	-2	3.8	3.3	299	5	FAH , ABCD4 , ACOX2 , FTCD , PPM1K
GO:0030036	Biological Processes	actin cytoskeleton organization	-2	2.9	3	546	7	CAPZB , PTK7 , PTPN1 , PDLIM4 , LIMCH1 , BIN3 , ABRA
GO:0045664	Biological Processes	regulation of neuron differentiation	-2	4.7	3.4	195	4	LMX1A , MYCN , GPRC5B , DUOXA1
GO:0099537	Biological Processes	trans-synaptic signaling	-1.9	3.2	3	434	6	APBA2 , CHRNA2 , GLRA1 , HRH1 , PDLIM4 , FCHSD1
GO:0009063	Biological Processes	amino acid catabolic process	-1.9	6.3	3.7	109	3	FAH , FTCD , PPM1K
GO:0090276	Biological Processes	regulation of peptide hormone secretion	-1.9	4.5	3.3	204	4	IL6 , G6PC2 , ECRG4 , RFX6
GO:0042327	Biological Processes	positive regulation of phosphorylation	-1.9	3.1	3	437	6	CCR7 , IL6 , PTPN1 , THBS1 , LIMCH1 , GPRC5B
GO:0007626	Biological Processes	locomotory behavior	-1.9	4.4	3.3	207	4	APBA2 , GLRA1 , LMX1A , LGI4
GO:0002791	Biological Processes	regulation of peptide secretion	-1.9	4.4	3.3	207	4	IL6 , G6PC2 , ECRG4 , RFX6
GO:0048589	Biological Processes	developmental growth	-1.9	3.1	3	441	6	APBA2 , EVC , MAPK11 , PTK7 , BIN3 , APOA5
GO:0040007	Biological Processes	growth	-1.9	3.1	3	441	6	APBA2 , EVC , MAPK11 , PTK7 , BIN3 , APOA5
GO:0031401	Biological Processes	positive regulation of protein modification process	-1.9	2.8	2.9	574	7	CCR7 , IL6 , PTPN1 , THBS1 , LIMCH1 , GPRC5B , ARRDC4
GO:0050727	Biological Processes	regulation of inflammatory response	-1.9	3.1	3	442	6	CCR7 , CYLD , IL6 , PTGIS , GPRC5B , DUOXA1
GO:0090087	Biological Processes	regulation of peptide transport	-1.9	4.4	3.3	209	4	IL6 , G6PC2 , ECRG4 , RFX6
GO:0045860	Biological Processes	positive regulation of protein kinase activity	-1.9	4.4	3.2	210	4	CCR7 , PTPN1 , THBS1 , GPRC5B
GO:0072329	Biological Processes	monocarboxylic acid catabolic process	-1.9	6	3.6	114	3	FAH , ABCD4 , ACOX2
GO:0007218	Biological Processes	neuropeptide signaling pathway	-1.9	6	3.6	114	3	GLRA1 , SSTR2 , ECRG4
GO:0043085	Biological Processes	positive regulation of catalytic activity	-1.8	2.7	2.8	584	7	CCR7 , PTPN1 , THBS1 , CREB3 , GPRC5B , ARRDC4 , APOA5
GO:0050731	Biological Processes	positive regulation of peptidyl-tyrosine phosphorylation	-1.8	5.9	3.5	116	3	IL6 , PTPN1 , GPRC5B
GO:0090263	Biological Processes	positive regulation of canonical Wnt signaling pathway	-1.8	5.9	3.5	116	3	PTK7 , GPRC5B , RNF220
GO:0006417	Biological Processes	regulation of translation	-1.8	3.1	2.9	451	6	IL6 , THBS1 , MKNK1 , METTL5 , PUS7 , POLDIP3
GO:0006631	Biological Processes	fatty acid metabolic process	-1.8	3.5	3	327	5	PTGIS , ABCD4 , ACOX2 , PRKAG3 , ELOVL3
GO:0032103	Biological Processes	positive regulation of response to external stimulus	-1.8	2.7	2.8	588	7	CCR7 , CYLD , IL6 , THBS1 , CREB3 , GPRC5B , P2RY12
GO:1902532	Biological Processes	negative regulation of intracellular signal transduction	-1.8	2.5	2.7	736	8	CYLD , PTPN1 , QARS1 , THBS1 , HOMER3 , CREB3 , OTUD3 , TKFC
GO:0006633	Biological Processes	fatty acid biosynthetic process	-1.8	5.7	3.4	121	3	PTGIS , PRKAG3 , ELOVL3
GO:0043410	Biological Processes	positive regulation of MAPK cascade	-1.8	3	2.8	464	6	CCR7 , IL6 , PTPN1 , THBS1 , FGF22 , IL26
GO:0051338	Biological Processes	regulation of transferase activity	-1.8	3	2.8	464	6	CCR7 , PTPN1 , QARS1 , THBS1 , GPRC5B , ARRDC4
GO:0051090	Biological Processes	regulation of DNA-binding transcription factor activity	-1.8	3.4	2.9	338	5	CYLD , IL6 , PTGIS , CREB3 , RNF220
GO:0033674	Biological Processes	positive regulation of kinase activity	-1.8	4.1	3.1	223	4	CCR7 , PTPN1 , THBS1 , GPRC5B
GO:0010810	Biological Processes	regulation of cell-substrate adhesion	-1.8	4.1	3.1	224	4	CCR7 , PTPN1 , THBS1 , LIMCH1
GO:0099536	Biological Processes	synaptic signaling	-1.8	2.9	2.8	469	6	APBA2 , CHRNA2 , GLRA1 , HRH1 , PDLIM4 , FCHSD1
GO:0006986	Biological Processes	response to unfolded protein	-1.8	5.6	3.4	124	3	PTPN1 , THBS1 , CREB3
GO:0001952	Biological Processes	regulation of cell-matrix adhesion	-1.8	5.5	3.3	125	3	CCR7 , THBS1 , LIMCH1
GO:0016052	Biological Processes	carbohydrate catabolic process	-1.8	5.5	3.3	125	3	TKFC , WIPI1 , GALM
GO:0010038	Biological Processes	response to metal ion	-1.7	3.3	2.9	346	5	AQP3 , FECH , GLRA1 , KCNH1 , THBS1
GO:0030029	Biological Processes	actin filament-based process	-1.7	2.6	2.7	616	7	CAPZB , PTK7 , PTPN1 , PDLIM4 , LIMCH1 , BIN3 , ABRA
GO:0030111	Biological Processes	regulation of Wnt signaling pathway	-1.7	3.3	2.8	350	5	CYLD , PTK7 , GPRC5B , RNF220 , WNT5B
GO:0010977	Biological Processes	negative regulation of neuron projection development	-1.7	5.3	3.2	131	3	PTPN1 , FSTL4 , ZNF296
GO:0034976	Biological Processes	response to endoplasmic reticulum stress	-1.7	3.9	2.9	236	4	PTPN1 , THBS1 , CREB3 , CALR3
GO:1902115	Biological Processes	regulation of organelle assembly	-1.7	3.9	2.9	236	4	CYLD , RDX , WIPI1 , NOTO
GO:0032535	Biological Processes	regulation of cellular component size	-1.7	3.2	2.8	359	5	CCR7 , RDX , FSTL4 , GPRC5B , FCHSD1
GO:0030833	Biological Processes	regulation of actin filament polymerization	-1.7	5.1	3.2	134	3	CCR7 , RDX , FCHSD1
GO:0045937	Biological Processes	positive regulation of phosphate metabolic process	-1.7	2.8	2.7	493	6	CCR7 , IL6 , PTPN1 , THBS1 , LIMCH1 , GPRC5B
GO:0010562	Biological Processes	positive regulation of phosphorus metabolic process	-1.7	2.8	2.7	493	6	CCR7 , IL6 , PTPN1 , THBS1 , LIMCH1 , GPRC5B
GO:0045765	Biological Processes	regulation of angiogenesis	-1.7	3.2	2.7	363	5	IL6 , FOXO4 , PTGIS , THBS1 , CLIC3
GO:0051384	Biological Processes	response to glucocorticoid	-1.7	5.1	3.1	136	3	FECH , IL6 , SSTR2
GO:2001234	Biological Processes	negative regulation of apoptotic signaling pathway	-1.7	3.8	2.9	243	4	PTPN1 , QARS1 , THBS1 , CREB3
GO:0051592	Biological Processes	response to calcium ion	-1.6	5	3.1	138	3	AQP3 , KCNH1 , THBS1
GO:0001932	Biological Processes	regulation of protein phosphorylation	-1.6	2.5	2.5	644	7	CCR7 , IL6 , PTPN1 , QARS1 , THBS1 , LIMCH1 , GPRC5B
GO:0045859	Biological Processes	regulation of protein kinase activity	-1.6	3.1	2.7	369	5	CCR7 , PTPN1 , QARS1 , THBS1 , GPRC5B
GO:0050768	Biological Processes	negative regulation of neurogenesis	-1.6	5	3.1	139	3	IL6 , MYCN , FSTL4
GO:0008285	Biological Processes	negative regulation of cell population proliferation	-1.6	2.3	2.5	795	8	IL6 , FOXO4 , MAPK11 , PTPN1 , SSTR2 , THBS1 , IL26 , ECRG4
GO:1901342	Biological Processes	regulation of vasculature development	-1.6	3.1	2.7	372	5	IL6 , FOXO4 , PTGIS , THBS1 , CLIC3
GO:0090066	Biological Processes	regulation of anatomical structure size	-1.6	2.7	2.6	508	6	CCR7 , HRH1 , RDX , FSTL4 , GPRC5B , FCHSD1
GO:0071456	Biological Processes	cellular response to hypoxia	-1.6	4.8	3	142	3	AQP3 , PTGIS , PTPN1
GO:0035966	Biological Processes	response to topologically incorrect protein	-1.6	4.8	3	142	3	PTPN1 , THBS1 , CREB3
GO:0043009	Biological Processes	chordate embryonic development	-1.6	2.4	2.5	658	7	APBA2 , GJB3 , MYCN , PTK7 , UPB1 , RNF220 , RIC8A
GO:0016311	Biological Processes	dephosphorylation	-1.6	4.7	3	146	3	PTPN1 , CTTNBP2NL , SGPP2
GO:0008202	Biological Processes	steroid metabolic process	-1.6	3.6	2.7	257	4	FECH , RDH5 , ACOX2 , APOA5
GO:0045165	Biological Processes	cell fate commitment	-1.6	3.6	2.7	257	4	CYLD , IL6 , FOXN1 , WNT5B
GO:0051961	Biological Processes	negative regulation of nervous system development	-1.6	4.7	3	147	3	IL6 , MYCN , FSTL4
GO:0043433	Biological Processes	negative regulation of DNA-binding transcription factor activity	-1.6	4.7	3	147	3	CYLD , PTGIS , CREB3
GO:0120254	Biological Processes	olefinic compound metabolic process	-1.6	4.7	2.9	148	3	PTGIS , RDH5 , ELOVL3
GO:0042886	Biological Processes	amide transport	-1.6	4.6	2.9	149	3	AQP3 , IL6 , ECRG4
GO:0036294	Biological Processes	cellular response to decreased oxygen levels	-1.6	4.6	2.9	149	3	AQP3 , PTGIS , PTPN1
GO:0046883	Biological Processes	regulation of hormone secretion	-1.6	3.5	2.7	262	4	IL6 , G6PC2 , ECRG4 , RFX6
GO:0140053	Biological Processes	mitochondrial gene expression	-1.6	4.6	2.9	150	3	MRPL20 , QRSL1 , TFB2M
GO:0001818	Biological Processes	negative regulation of cytokine production	-1.6	2.9	2.6	389	5	CCR7 , CYLD , IL6 , THBS1 , HOMER3
GO:0006605	Biological Processes	protein targeting	-1.5	3.5	2.7	264	4	SRP72 , RASSF9 , HOMER3 , TOMM40L
GO:0061061	Biological Processes	muscle structure development	-1.5	2.6	2.5	529	6	EVC , KCNH1 , FOXO4 , PDLIM4 , BIN3 , WNT5B
GO:0008064	Biological Processes	regulation of actin polymerization or depolymerization	-1.5	4.5	2.9	152	3	CCR7 , RDX , FCHSD1
GO:0009792	Biological Processes	embryo development ending in birth or egg hatching	-1.5	2.4	2.4	680	7	APBA2 , GJB3 , MYCN , PTK7 , UPB1 , RNF220 , RIC8A
GO:0043549	Biological Processes	regulation of kinase activity	-1.5	2.9	2.5	397	5	CCR7 , PTPN1 , QARS1 , THBS1 , GPRC5B
GO:0030832	Biological Processes	regulation of actin filament length	-1.5	4.4	2.8	155	3	CCR7 , RDX , FCHSD1
GO:0032970	Biological Processes	regulation of actin filament-based process	-1.5	2.9	2.5	398	5	CCR7 , RDX , LIMCH1 , CTNNA3 , FCHSD1
GO:2001233	Biological Processes	regulation of apoptotic signaling pathway	-1.5	2.9	2.5	399	5	CYLD , PTPN1 , QARS1 , THBS1 , CREB3
GO:2000377	Biological Processes	regulation of reactive oxygen species metabolic process	-1.5	4.4	2.8	156	3	MYCN , THBS1 , DUOXA1
GO:0050730	Biological Processes	regulation of peptidyl-tyrosine phosphorylation	-1.5	4.4	2.8	156	3	IL6 , PTPN1 , GPRC5B
GO:0031960	Biological Processes	response to corticosteroid	-1.5	4.4	2.8	157	3	FECH , IL6 , SSTR2
GO:0110053	Biological Processes	regulation of actin filament organization	-1.5	3.4	2.6	273	4	CCR7 , RDX , LIMCH1 , FCHSD1
GO:0042325	Biological Processes	regulation of phosphorylation	-1.5	2.3	2.3	694	7	CCR7 , IL6 , PTPN1 , QARS1 , THBS1 , LIMCH1 , GPRC5B
GO:0071396	Biological Processes	cellular response to lipid	-1.5	2.5	2.4	546	6	FECH , GJB3 , IL6 , PTK7 , SSTR2 , WNT5B
GO:0031099	Biological Processes	regeneration	-1.5	4.3	2.8	160	3	IL6 , BIN3 , APOA5
GO:0010817	Biological Processes	regulation of hormone levels	-1.5	2.5	2.4	548	6	IL6 , RDH5 , G6PC2 , ECRG4 , DUOXA1 , RFX6
GO:0060828	Biological Processes	regulation of canonical Wnt signaling pathway	-1.5	3.3	2.6	277	4	CYLD , PTK7 , GPRC5B , RNF220
GO:0019318	Biological Processes	hexose metabolic process	-1.5	4.3	2.8	161	3	TKFC , G6PC2 , GALM
GO:0015698	Biological Processes	inorganic anion transport	-1.5	4.2	2.7	162	3	GLRA1 , CLIC3 , SLC22A8
GO:0030098	Biological Processes	lymphocyte differentiation	-1.5	3.3	2.5	280	4	CCR7 , CYLD , IL6 , FOXN1
GO:0050729	Biological Processes	positive regulation of inflammatory response	-1.5	4.2	2.7	163	3	CCR7 , IL6 , GPRC5B
GO:0071453	Biological Processes	cellular response to oxygen levels	-1.4	4.2	2.7	165	3	AQP3 , PTGIS , PTPN1
GO:0048545	Biological Processes	response to steroid hormone	-1.4	3.2	2.5	284	4	FECH , IL6 , SSTR2 , THBS1
GO:0030258	Biological Processes	lipid modification	-1.4	4.1	2.7	167	3	ABCD4 , ACOX2 , SGPP2
GO:0044272	Biological Processes	sulfur compound biosynthetic process	-1.4	4.1	2.7	168	3	UGDH , ELOVL3 , CHST13
GO:0009451	Biological Processes	RNA modification	-1.4	4.1	2.7	169	3	METTL5 , PUS7 , TFB2M
GO:0043409	Biological Processes	negative regulation of MAPK cascade	-1.4	4	2.6	171	3	CYLD , PTPN1 , QARS1
GO:0050796	Biological Processes	regulation of insulin secretion	-1.4	4	2.6	174	3	IL6 , G6PC2 , RFX6
GO:0015850	Biological Processes	organic hydroxy compound transport	-1.4	4	2.6	174	3	AQP3 , ABCG5 , APOA5
GO:0030856	Biological Processes	regulation of epithelial cell differentiation	-1.4	4	2.6	174	3	AQP3 , MYCN , FOXN1
GO:0051216	Biological Processes	cartilage development	-1.4	3.9	2.6	175	3	EVC , MYCN , WNT5B
GO:0009314	Biological Processes	response to radiation	-1.4	2.6	2.3	436	5	FECH , HRH1 , MAPK11 , RIC8A , ABCG5
GO:1902905	Biological Processes	positive regulation of supramolecular fiber organization	-1.4	3.9	2.6	177	3	CCR7 , LIMCH1 , FCHSD1
GO:0000302	Biological Processes	response to reactive oxygen species	-1.4	3.9	2.6	177	3	IL6 , NUDT15 , ERCC6L2
GO:0120031	Biological Processes	plasma membrane bounded cell projection assembly	-1.4	2.6	2.3	439	5	CAPZB , IQCB1 , ABLIM3 , P2RY12 , NOTO
GO:0043068	Biological Processes	positive regulation of programmed cell death	-1.4	2.3	2.2	586	6	CYLD , IL6 , MYCN , PTGIS , PTPN1 , THBS1
GO:0008361	Biological Processes	regulation of cell size	-1.4	3.8	2.5	179	3	RDX , FSTL4 , GPRC5B
GO:0001666	Biological Processes	response to hypoxia	-1.3	3	2.3	305	4	AQP3 , PTGIS , PTPN1 , THBS1
GO:0005975	Biological Processes	carbohydrate metabolic process	-1.3	2.6	2.2	445	5	TKFC , WIPI1 , G6PC2 , GALM , CHST13
GO:0010975	Biological Processes	regulation of neuron projection development	-1.3	2.6	2.2	448	5	PTK7 , PTPN1 , FSTL4 , RTN4IP1 , ZNF296
GO:0005996	Biological Processes	monosaccharide metabolic process	-1.3	3.7	2.5	184	3	TKFC , G6PC2 , GALM
GO:0051495	Biological Processes	positive regulation of cytoskeleton organization	-1.3	3.7	2.4	186	3	CCR7 , LIMCH1 , FCHSD1
GO:0030031	Biological Processes	cell projection assembly	-1.3	2.5	2.2	452	5	CAPZB , IQCB1 , ABLIM3 , P2RY12 , NOTO
GO:0008610	Biological Processes	lipid biosynthetic process	-1.3	2.3	2.1	602	6	PTGIS , ACOX2 , PRKAG3 , ELOVL3 , PGAP3 , LIPH
GO:0031345	Biological Processes	negative regulation of cell projection organization	-1.3	3.7	2.4	188	3	PTPN1 , FSTL4 , ZNF296
GO:0001959	Biological Processes	regulation of cytokine-mediated signaling pathway	-1.3	3.6	2.4	189	3	CYLD , IL6 , PTPN1
GO:1905952	Biological Processes	regulation of lipid localization	-1.3	3.6	2.4	189	3	IL6 , THBS1 , ECRG4
GO:2001242	Biological Processes	regulation of intrinsic apoptotic signaling pathway	-1.3	3.6	2.4	189	3	CYLD , PTPN1 , CREB3
GO:0030027	Cellular Components	lamellipodium	-3.6	6.8	5.5	203	6	CAPZB , RDX , PDLIM4 , ABLIM3 , CTNNA3 , CTTNBP2NL
GO:0005759	Cellular Components	mitochondrial matrix	-3.3	4	4.5	520	9	FECH , FH , PTPN1 , QARS1 , MRPL20 , LYRM4 , TFB2M , RTN4IP1 , PPM1K
GO:0097517	Cellular Components	contractile actin filament bundle	-3.3	11	6	85	4	PDLIM4 , ABLIM3 , LIMCH1 , CTTNBP2NL
GO:0001725	Cellular Components	stress fiber	-3.3	11	6	85	4	PDLIM4 , ABLIM3 , LIMCH1 , CTTNBP2NL
GO:0015629	Cellular Components	actin cytoskeleton	-3.3	3.9	4.5	530	9	CAPZB , RDX , PDLIM4 , ABLIM3 , LIMCH1 , BIN3 , CTTNBP2NL , FCHSD1 , ABRA
GO:0042641	Cellular Components	actomyosin	-3.2	10	5.7	91	4	PDLIM4 , ABLIM3 , LIMCH1 , CTTNBP2NL
GO:0032432	Cellular Components	actin filament bundle	-3.1	9.7	5.6	95	4	PDLIM4 , ABLIM3 , LIMCH1 , CTTNBP2NL
GO:0098794	Cellular Components	postsynapse	-2.6	2.9	3.6	784	10	APBA2 , CAPZB , CHRNA2 , GLRA1 , KCNH1 , PTPN1 , PDLIM4 , HOMER3 , METTL5 , RNF220
GO:0005788	Cellular Components	endoplasmic reticulum lumen	-2.6	4.4	4	315	6	IL6 , RDH5 , THBS1 , WNT5B , APOA5 , CALR3
GO:0031252	Cellular Components	cell leading edge	-2.5	3.7	3.7	434	7	CAPZB , RDX , PDLIM4 , ABLIM3 , CTNNA3 , CTTNBP2NL , DUOXA1
GO:0005769	Cellular Components	early endosome	-2.5	3.6	3.7	440	7	KCNH1 , PTPN1 , PDLIM4 , HPS3 , ARRDC4 , APOA5 , CLVS1
GO:0030863	Cellular Components	cortical cytoskeleton	-1.9	6.3	3.7	109	3	CAPZB , RDX , FCHSD1
GO:0044297	Cellular Components	cell body	-1.9	2.8	2.9	570	7	GLRA1 , KCNH1 , PTK7 , RDH5 , CREB3 , P2RY12 , FCHSD1
GO:1902495	Cellular Components	transmembrane transporter complex	-1.6	2.7	2.6	503	6	CHRNA2 , GLRA1 , KCNH1 , ABCD4 , CLIC3 , ABCG5
GO:0005911	Cellular Components	cell-cell junction	-1.5	2.6	2.5	527	6	AQP3 , GJB3 , PTK7 , RDX , PDLIM4 , CTNNA3
GO:1990351	Cellular Components	transporter complex	-1.5	2.6	2.5	530	6	CHRNA2 , GLRA1 , KCNH1 , ABCD4 , CLIC3 , ABCG5
GO:0043204	Cellular Components	perikaryon	-1.5	4.5	2.9	152	3	GLRA1 , KCNH1 , FCHSD1
GO:0009897	Cellular Components	external side of plasma membrane	-1.5	2.9	2.5	401	5	CCR7 , FCGRT , GLRA1 , NCAM1 , THBS1
GO:0000139	Cellular Components	Golgi membrane	-1.5	2.3	2.3	694	7	NCAM1 , WSCD2 , CREB3 , FTCD , WIPI1 , PGAP3 , CHST13
GO:0016324	Cellular Components	apical plasma membrane	-1.5	2.8	2.4	413	5	AQP5 , RDX , SLC22A8 , ABCG5 , ECRG4
GO:0005814	Cellular Components	centriole	-1.5	4.2	2.7	164	3	IQCB1 , FTCD , TEDC1
GO:0098797	Cellular Components	plasma membrane protein complex	-1.4	2.2	2.1	736	7	CHRNA2 , EVC , GJB3 , IL6 , KCNH1 , ABCD4 , ABCG5
GO:0098798	Cellular Components	mitochondrial protein-containing complex	-1.4	3.9	2.5	178	3	MRPL20 , LYRM4 , TOMM40L
GO:0098552	Cellular Components	side of membrane	-1.4	2.2	2.1	742	7	CCR7 , CYLD , FCGRT , GLRA1 , NCAM1 , PTPN1 , THBS1
GO:0005912	Cellular Components	adherens junction	-1.3	3.6	2.4	189	3	RDX , PDLIM4 , CTNNA3
GO:0016829	Molecular Functions	lyase activity	-3.6	6.8	5.5	201	6	CA1 , FECH , FH , PTGIS , FTCD , TKFC
GO:0022803	Molecular Functions	passive transmembrane transporter activity	-3.4	4	4.6	510	9	AQP3 , AQP5 , CHRNA2 , GJB3 , GLRA1 , KCNH1 , CLIC3 , TOMM40L , CALHM5
GO:0015267	Molecular Functions	channel activity	-3.4	4	4.6	510	9	AQP3 , AQP5 , CHRNA2 , GJB3 , GLRA1 , KCNH1 , CLIC3 , TOMM40L , CALHM5
GO:0016836	Molecular Functions	hydro-lyase activity	-2.6	11	5.3	61	3	CA1 , FH , PTGIS
GO:0003779	Molecular Functions	actin binding	-2.5	3.6	3.7	443	7	CAPZB , RDX , PDLIM4 , ABLIM3 , LIMCH1 , CTNNA3 , ABRA
GO:0016835	Molecular Functions	carbon-oxygen lyase activity	-2.3	8.7	4.5	79	3	CA1 , FH , PTGIS
GO:1901681	Molecular Functions	sulfur compound binding	-2.1	4.2	3.5	275	5	GLRA1 , THBS1 , METTL5 , APOA5 , LIPH
GO:0005319	Molecular Functions	lipid transporter activity	-2.1	5.2	3.7	178	4	ABCD4 , SLC22A8 , ABCG5 , APOA5
GO:0008013	Molecular Functions	beta-catenin binding	-1.9	6.5	3.7	106	3	FOXO4 , CTNNA3 , RNF220
GO:1902936	Molecular Functions	phosphatidylinositol bisphosphate binding	-1.9	6.2	3.6	111	3	KCNH1 , WIPI1 , CLVS1
GO:0042803	Molecular Functions	protein homodimerization activity	-1.8	2.5	2.7	729	8	FECH , RDH5 , THBS1 , ACOX2 , PDLIM4 , CREB3 , UPB1 , LYRM4
GO:0016788	Molecular Functions	hydrolase activity, acting on ester bonds	-1.7	2.4	2.6	761	8	CA1 , PTPN1 , G6PC2 , PGAP3 , SGPP2 , PPM1K , LIPH , IAH1
GO:0001228	Molecular Functions	DNA-binding transcription activator activity, RNA polymerase II-specific	-1.7	2.8	2.7	484	6	LMX1A , FOXO4 , MYCN , FOXN1 , CREB3 , RFX6
GO:0001216	Molecular Functions	DNA-binding transcription activator activity	-1.7	2.8	2.7	491	6	LMX1A , FOXO4 , MYCN , FOXN1 , CREB3 , RFX6
GO:0140101	Molecular Functions	catalytic activity, acting on a tRNA	-1.6	5	3.1	139	3	QARS1 , PUS7 , QRSL1
GO:0019903	Molecular Functions	protein phosphatase binding	-1.6	4.8	3	144	3	PTPN1 , PDLIM4 , CTTNBP2NL
GO:0140098	Molecular Functions	catalytic activity, acting on RNA	-1.5	2.9	2.5	397	5	QARS1 , METTL5 , PUS7 , QRSL1 , TFB2M
GO:0016791	Molecular Functions	phosphatase activity	-1.5	3.4	2.6	273	4	PTPN1 , G6PC2 , SGPP2 , PPM1K
GO:0015103	Molecular Functions	inorganic anion transmembrane transporter activity	-1.4	4.2	2.7	165	3	GLRA1 , CLIC3 , SLC22A8
GO:0008201	Molecular Functions	heparin binding	-1.4	4	2.6	172	3	THBS1 , APOA5 , LIPH
GO:0016491	Molecular Functions	oxidoreductase activity	-1.4	2.2	2.2	730	7	PTGIS , RDH5 , UGDH , ACOX2 , CLIC3 , MOXD1 , RTN4IP1
GO:0001664	Molecular Functions	G protein-coupled receptor binding	-1.4	3.1	2.4	297	4	HOMER3 , CREB3 , GPRC5B , WNT5B
GO:0015318	Molecular Functions	inorganic molecular entity transmembrane transporter activity	-1.4	2.2	2.1	738	7	AQP3 , AQP5 , GLRA1 , KCNH1 , CLIC3 , SLC22A8 , SLC6A15
GO:0016853	Molecular Functions	isomerase activity	-1.4	3.8	2.5	180	3	PTGIS , PUS7 , GALM
GO:0005216	Molecular Functions	monoatomic ion channel activity	-1.3	2.6	2.2	448	5	CHRNA2 , GLRA1 , KCNH1 , CLIC3 , CALHM5
GO:1901981	Molecular Functions	phosphatidylinositol phosphate binding	-1.3	3.7	2.5	185	3	KCNH1 , WIPI1 , CLVS1
GO:0031406	Molecular Functions	carboxylic acid binding	-1.3	3.7	2.4	187	3	GLRA1 , ACOX2 , FTCD
GO:0008234	Molecular Functions	cysteine-type peptidase activity	-1.3	3.7	2.4	187	3	CTSO , CYLD , OTUD3
GO:0043177	Molecular Functions	organic acid binding	-1.3	3.6	2.4	189	3	GLRA1 , ACOX2 , FTCD
