# Supplementary material for: Genomic Insights Into the Body Size Evolution in Mustelidae (Mammalia: Carnivora)
Source: Ecol Evol. 2025 Oct 20;15(10):e72286. doi: 10.1002/ece3.72286 (PMC12536217; doi:10.1002/ece3.72286)
Supplement: Supplementary file 3 — Table S3: GO enrichment results for PSGs and REGs in large‐bodied mustelids. [file ECE3-15-e72286-s002.xlsx]

## Sheet: PSGs enrichment results
Table S3 GO enrichment results for PSGs and REGs in large-bodied mustelids.
GO Term	Category	Description		LogP	Enrichment	Z-score	GeneInGO	GeneInGOAndHitList	Hits
GO:0140053	GO Biological Processes	mitochondrial gene expression		-3.6	9	6	150	5	MTERF1, TFB1M, MRPS23, AARS2, MRPS14
GO:0000959	GO Biological Processes	mitochondrial RNA metabolic process		-3	16	6.4	52	3	MTERF1, TFB1M, AARS2
GO:0051668	GO Biological Processes	localization within membrane		-2.9	3.9	4.2	561	8	CPE, RDX, SEC62, MTX2, EXOC8, ARL13B, RTP5, ZDHHC21
GO:0060249	GO Biological Processes	anatomical structure homeostasis		-2.8	5.8	4.5	232	5	IHH, IL7, P2RX4, ASCL3, MFSD2A
GO:0001894	GO Biological Processes	tissue homeostasis		-2.8	5.8	4.5	232	5	IHH, IL7, P2RX4, ASCL3, MFSD2A
GO:0072657	GO Biological Processes	protein localization to membrane		-2.7	4	4	472	7	CPE, RDX, SEC62, MTX2, ARL13B, RTP5, ZDHHC21
GO:0019233	GO Biological Processes	sensory perception of pain		-2.7	12	5.6	66	3	P2RX4, PHF24, LXN
GO:0090150	GO Biological Processes	establishment of protein localization to membrane		-2.7	5.7	4.4	237	5	RDX, SEC62, MTX2, RTP5, ZDHHC21
GO:0045937	GO Biological Processes	positive regulation of phosphate metabolic process		-2.6	3.8	3.9	493	7	CSF3, GUCA1A, MAS1, CAMK1, FAXDC2, FAM20A, PRXL2C
GO:0010562	GO Biological Processes	positive regulation of phosphorus metabolic process		-2.6	3.8	3.9	493	7	CSF3, GUCA1A, MAS1, CAMK1, FAXDC2, FAM20A, PRXL2C
GO:0033143	GO Biological Processes	regulation of intracellular steroid hormone receptor signaling pathway		-2.6	11	5.3	73	3	GHRHR, SKP2, TRIM68
GO:1900542	GO Biological Processes	regulation of purine nucleotide metabolic process		-2.4	9.3	4.7	87	3	GUCA1A, ME1, PRXL2C
GO:0006140	GO Biological Processes	regulation of nucleotide metabolic process		-2.4	9.2	4.7	88	3	GUCA1A, ME1, PRXL2C
GO:0006351	GO Biological Processes	DNA-templated transcription		-2.4	3.4	3.5	551	7	TAF1, MTERF1, SUPT3H, RNPS1, TFB1M, TRMT112, ETV7
GO:0007032	GO Biological Processes	endosome organization		-2.3	8.6	4.5	94	3	EEA1, PI4K2A, EXOC8
GO:0032940	GO Biological Processes	secretion by cell		-2.3	3.8	3.5	428	6	CPE, GHRHR, PTGDS, STX17, SYTL5, EXOC8
GO:0006612	GO Biological Processes	protein targeting to membrane		-2.3	8.4	4.5	96	3	SEC62, RTP5, ZDHHC21
GO:0032543	GO Biological Processes	mitochondrial translation		-2.1	7.4	4.1	109	3	MRPS23, AARS2, MRPS14
GO:0062012	GO Biological Processes	regulation of small molecule metabolic process		-2	3.9	3.3	350	5	GUCA1A, MAS1, ME1, MFSD2A, PRXL2C
GO:0140352	GO Biological Processes	export from cell		-2	3.3	3.1	495	6	CPE, GHRHR, PTGDS, STX17, SYTL5, EXOC8
GO:0000724	GO Biological Processes	double-strand break repair via homologous recombination		-2	6.6	3.8	122	3	CHD4, SFR1, NSMCE1
GO:0006887	GO Biological Processes	exocytosis		-1.9	4.6	3.4	237	4	PTGDS, STX17, SYTL5, EXOC8
GO:0000725	GO Biological Processes	recombinational repair		-1.9	6.3	3.7	128	3	CHD4, SFR1, NSMCE1
GO:0006310	GO Biological Processes	DNA recombination		-1.9	4.3	3.2	250	4	CHD4, SWAP70, SFR1, NSMCE1
GO:0009581	GO Biological Processes	detection of external stimulus		-1.8	5.8	3.5	139	3	GUCA1A, PHF24, LXN
GO:0009582	GO Biological Processes	detection of abiotic stimulus		-1.8	5.8	3.4	141	3	GUCA1A, PHF24, LXN
GO:0046903	GO Biological Processes	secretion		-1.8	2.9	2.8	550	6	CPE, GHRHR, PTGDS, STX17, SYTL5, EXOC8
GO:0006605	GO Biological Processes	protein targeting		-1.8	4.1	3.1	264	4	SEC62, MTX2, RTP5, ZDHHC21
GO:0003007	GO Biological Processes	heart morphogenesis		-1.8	4.1	3.1	265	4	CPE, IHH, PTCD2, ARL13B
GO:0008064	GO Biological Processes	regulation of actin polymerization or depolymerization		-1.7	5.3	3.3	152	3	CSF3, RDX, SWAP70
GO:0030832	GO Biological Processes	regulation of actin filament length		-1.7	5.2	3.2	155	3	CSF3, RDX, SWAP70
GO:0007507	GO Biological Processes	heart development		-1.7	2.8	2.7	578	6	CPE, IHH, MB, PDLIM7, PTCD2, ARL13B
GO:0062013	GO Biological Processes	positive regulation of small molecule metabolic process		-1.7	5.2	3.2	157	3	GUCA1A, MAS1, PRXL2C
GO:0048732	GO Biological Processes	gland development		-1.7	3.2	2.7	428	5	GHRHR, IHH, ASCL3, PTCD2, ZDHHC21
GO:0031099	GO Biological Processes	regeneration		-1.7	5.1	3.1	160	3	IHH, NINJ1, ASCL3
GO:0061024	GO Biological Processes	membrane organization		-1.6	2.5	2.5	764	7	EEA1, MTX2, STX17, ALKBH7, MFSD2A, EXOC8, RTP5
GO:0140588	GO Biological Processes	chromatin looping		-1.6	4.9	3	167	3	CHD4, DDX52, NSMCE1
GO:0009451	GO Biological Processes	RNA modification		-1.6	4.8	3	169	3	TFB1M, TRMT112, DTWD1
GO:0006352	GO Biological Processes	DNA-templated transcription initiation		-1.6	4.7	3	172	3	TAF1, TFB1M, TRMT112
GO:0048871	GO Biological Processes	multicellular organismal-level homeostasis		-1.5	2.5	2.4	638	6	IHH, IL7, MB, P2RX4, ASCL3, MFSD2A
GO:0006631	GO Biological Processes	fatty acid metabolic process		-1.5	3.3	2.6	327	4	PTGDS, ECHDC1, ALKBH7, PTGR2
GO:0032446	GO Biological Processes	protein modification by small protein conjugation		-1.4	2.4	2.3	667	6	SKP2, TAF1, TPP2, TRIM68, NSMCE1, FBXW12
GO:0006399	GO Biological Processes	tRNA metabolic process		-1.4	4	2.6	201	3	TRMT112, DTWD1, AARS2
GO:0016050	GO Biological Processes	vesicle organization		-1.4	3.1	2.4	351	4	EEA1, STX17, PI4K2A, EXOC8
GO:0051260	GO Biological Processes	protein homooligomerization		-1.4	3.9	2.6	207	3	ME1, NINJ1, KCTD15
GO:0022407	GO Biological Processes	regulation of cell-cell adhesion		-1.4	2.6	2.3	513	5	IHH, IL7, RDX, SWAP70, ZDHHC21
GO:0032956	GO Biological Processes	regulation of actin cytoskeleton organization		-1.4	3.1	2.4	354	4	CSF3, GPM6B, RDX, SWAP70
GO:0022408	GO Biological Processes	negative regulation of cell-cell adhesion		-1.4	3.9	2.5	209	3	IHH, RDX, SWAP70
GO:0032787	GO Biological Processes	monocarboxylic acid metabolic process		-1.3	2.6	2.2	525	5	ME1, PTGDS, ECHDC1, ALKBH7, PTGR2
GO:0006364	GO Biological Processes	rRNA processing		-1.3	3.8	2.5	216	3	DDX52, TFB1M, TRMT112
GO:0050920	GO Biological Processes	regulation of chemotaxis		-1.3	3.7	2.5	217	3	NINJ1, P2RX4, SWAP70
GO:1902806	GO Biological Processes	regulation of cell cycle G1/S phase transition		-1.3	3.7	2.4	220	3	RDX, TAF1, CRADD
GO:0006302	GO Biological Processes	double-strand break repair		-1.3	3.7	2.4	220	3	CHD4, SFR1, NSMCE1
GO:0031248	GO Cellular Components	protein acetyltransferase complex		-2.2	7.7	4.2	105	3	TADA2A, SUPT3H, NAA16
GO:1902493	GO Cellular Components	acetyltransferase complex		-2.1	7.7	4.2	106	3	TADA2A, SUPT3H, NAA16
GO:1905368	GO Cellular Components	heart morphogenesis		-1.9	6.3	3.7	129	3	TADA2A, SUPT3H, CRADD
GO:0005759	GO Cellular Components	mitochondrial matrix		-1.9	3.1	3	520	6	SUOX, MTERF1, TFB1M, MRPS23, MRPS14, ALKBH7
GO:0030658	GO Cellular Components	transport vesicle membrane		-1.8	4.3	3.2	254	4	CPE, SLC18A3, PHF24, STX17
GO:0090575	GO Cellular Components	RNA polymerase II transcription regulator complex		-1.8	4.2	3.1	257	4	CHD4, TAF1, SUPT3H, ASCL3
GO:0150034	GO Cellular Components	distal axon		-1.7	3.9	3	277	4	P2RX4, SLC18A3, TENM2, EXOC8
GO:0031252	GO Cellular Components	cell leading edge		-1.6	3.1	2.7	434	5	RDX, PDLIM7, SLK, SWAP70, EXOC8
GO:0030133	GO Cellular Components	transport vesicle		-1.6	3	2.6	444	5	CPE, SLC18A3, PHF24, STX17, SYTL5
GO:0030427	GO Cellular Components	site of polarized growth		-1.6	4.7	3	171	3	PI4K2A, TENM2, EXOC8
GO:0098798	GO Cellular Components	mitochondrial protein-containing complex		-1.5	4.6	2.9	178	3	MTX2, MRPS23, MRPS14
GO:0031965	GO Cellular Components	nuclear membrane		-1.5	3.5	2.7	312	4	GHRHR, PTGDS, MRPS23, MRPS14
GO:0044309	GO Cellular Components	neuron spine		-1.5	4.5	2.9	180	3	P2RX4, EEA1, TENM2
GO:0005667	GO Cellular Components	transcription regulator complex		-1.4	2.6	2.2	521	5	CHD4, TAF1, SUPT3H, ASCL3, NAA16
GO:0003712	GO Molecular Functions	transcription coregulator activity		-2.5	3.6	3.7	524	7	CHD4, TADA2A, SUPT3H, TRIM14, PHF24, KCTD15, SFR1
GO:0050839	GO Molecular Functions	cell adhesion molecule binding		-2.3	3.3	3.4	567	7	CPE, NINJ1, P2RX4, RDX, SLK, SWAP70, TENM2
GO:0016407	GO Molecular Functions	acetyltransferase activity		-2.3	8.4	4.5	96	3	TADA2A, TAF1, NAA16
GO:0008238	GO Molecular Functions	exopeptidase activity		-2.2	8	4.3	102	3	CPE, TPP2, XPNPEP2
GO:0016747	GO Molecular Functions	acyltransferase activity, transferring groups other than amino-acyl groups		-2	4.7	3.4	229	4	TADA2A, TAF1, NAA16, ZDHHC21
GO:0008528	GO Molecular Functions	G protein-coupled peptide receptor activity		-2	6.6	3.8	122	3	GHRHR, GPR37, MAS1
GO:0001653	GO Molecular Functions	peptide receptor activity		-1.9	6.3	3.7	128	3	GHRHR, GPR37, MAS1
GO:0046982	GO Molecular Functions	protein heterodimerization activity		-1.9	3.7	3.1	369	5	NPAS1, TAF1, SUPT3H, TRMT112, TENM2
GO:0015293	GO Molecular Functions	symporter activity		-1.8	5.6	3.4	146	3	MFSD2A, SLC16A13, SLC36A1
GO:0008514	GO Molecular Functions	organic anion transmembrane transporter activity		-1.7	4	3	269	4	MFSD2A, SLC16A13, SLC36A1, BEST4
GO:0016491	GO Molecular Functions	oxidoreductase activity		-1.7	2.6	2.7	730	7	MB, ME1, SUOX, FAXDC2, ALKBH7, PTGR2, SUMF1
GO:0016746	GO Molecular Functions	acyltransferase activity		-1.7	2.6	2.7	731	7	TADA2A, TAF1, TRIM14, TRIM68, NAA16, NSMCE1, ZDHHC21
GO:0003713	GO Molecular Functions	transcription coactivator activity		-1.7	3.8	2.9	285	4	TADA2A, SUPT3H, TRIM14, SFR1
GO:0015291	GO Molecular Functions	secondary active transmembrane transporter activity		-1.7	3.8	2.9	287	4	SLC18A3, MFSD2A, SLC16A13, SLC36A1
GO:0008233	GO Molecular Functions	peptidase activity		-1.6	2.6	2.5	615	6	CPE, IHH, PRRG2, TPP2, XPNPEP2, PGPEP1L
GO:0046943	GO Molecular Functions	carboxylic acid transmembrane transporter activity		-1.5	4.4	2.8	186	3	MFSD2A, SLC16A13, SLC36A1
GO:0005342	GO Molecular Functions	organic acid transmembrane transporter activity		-1.5	4.3	2.8	187	3	MFSD2A, SLC16A13, SLC36A1
GO:0045296	GO Molecular Functions	cadherin binding		-1.4	3.2	2.5	334	4	P2RX4, RDX, SLK, SWAP70
GO:0003714	GO Molecular Functions	transcription corepressor activity		-1.4	4	2.6	205	3	CHD4, PHF24, KCTD15
GO:0005509	GO Molecular Functions	calcium ion binding		-1.3	2.3	2.1	703	6	GUCA1A, IHH, PRRG2, DLK1, SWAP70, TENM2

## Sheet: REGs enrichment results
GO Terms	Category	Description	LogP	Enrichment	Z-score	GeneInGO	GeneInGOAndHitList	Hits
GO:0044248	GO Biological Processes	cellular catabolic process	-8.4	5.3	8.3	299	19	ACADM, ACADSB, BCAT2, KYAT1, CRAT, MAT1A, ALDH6A1, NFE2L2, PCCB, PEX7, PON1, ABCD4, QDPR, TDO2, XYLB, CPA4, ECHDC1, KYAT3, MVB12A
GO:0016054	GO Biological Processes	organic acid catabolic process	-7.7	5.9	8.1	230	16	ACADM, ACADSB, BCAT2, KYAT1, CRAT, MAT1A, ALDH6A1, PCCB, PEX7, PON1, ABCD4, QDPR, TDO2, XYLB, ECHDC1, KYAT3
GO:0046395	GO Biological Processes	carboxylic acid catabolic process	-7.7	5.9	8.1	230	16	ACADM, ACADSB, BCAT2, KYAT1, CRAT, MAT1A, ALDH6A1, PCCB, PEX7, PON1, ABCD4, QDPR, TDO2, XYLB, ECHDC1, KYAT3
GO:0019752	GO Biological Processes	carboxylic acid metabolic process	-7.6	3.2	6.9	783	30	ACADM, ACADSB, ALDH1A3, BCAT2, BTD, KYAT1, CD74, COL6A1, CRAT, FADS1, MAT1A, MDH1, ME2, ALDH6A1, OGDH, PCCB, PEX7, ATP8B1, PLA2G1B, PON1, ABCD4, QDPR, TDO2, XYLB, ACSL5, PRKAG3, ECHDC1, ACSS2, KYAT3, ALKBH7
GO:0044282	GO Biological Processes	small molecule catabolic process	-7.2	4.5	7.3	355	19	ACADM, ACADSB, BCAT2, KYAT1, CDA, CRAT, MAT1A, ALDH6A1, PCCB, PEX7, PON1, ABCD4, QDPR, TDO2, XYLB, ECHDC1, ACSS2, KYAT3, FUT10
GO:0008610	GO Biological Processes	lipid biosynthetic process	-7.1	3.5	6.8	602	25	ALDH1A3, BMX, TSPO, CD74, CFTR, CHAT, DGKG, CLN8, FDFT1, FADS1, PCYT1A, PEX7, PLA2G1B, RPE65, SMPD1, SPTLC2, PITPNM1, DOLK, DHRS7B, ACSL5, PRKAG3, SPTLC3, ACSS2, MBOAT2, CERS3
GO:0015711	GO Biological Processes	organic anion transport	-6.2	3.9	6.4	413	19	BDKRB2, CFTR, SLC26A3, CLN8, MGST1, ATP8B1, PLA2G1B, ABCD4, SLC1A7, SLC6A5, SLC22A13, ARL6IP5, SLC6A20, SLC66A1, SLC17A6, SLC25A19, SLC13A3, SLC36A1, CALHM4
GO:0090407	GO Biological Processes	organophosphate biosynthetic process	-5.8	3.3	5.9	569	22	BMX, CDA, CHAT, DGKG, DCK, FADS1, PCYT1A, PAPSS2, SLC22A13, SPTLC2, PITPNM1, XYLB, PAICS, DOLK, DHRS7B, MOCS3, STOML2, ACSL5, ACSS2, SLC25A19, NMNAT1, MBOAT2
GO:0032787	GO Biological Processes	monocarboxylic acid metabolic process	-5.8	3.4	6	525	21	ACADM, ACADSB, ALDH1A3, BTD, CD74, COL6A1, CRAT, FADS1, ME2, OGDH, PCCB, PEX7, ATP8B1, PLA2G1B, ABCD4, XYLB, ACSL5, PRKAG3, ECHDC1, ACSS2, ALKBH7
GO:0043408	GO Biological Processes	regulation of MAPK cascade	-5.8	3	5.8	662	24	ADRA1B, CD74, CTNNB1, DRD1, DUSP3, DUSP6, EPHA4, PTK2B, IGF1R, LTBR, PLA2G1B, MAP2K4, SMPD1, LPAR2, SPRY1, ARL6IP5, PHB2, MBIP, ACKR3, NMNAT1, GPBAR1, NEK10, PRXL2C, TNFAIP8L3
GO:0006644	GO Biological Processes	phospholipid metabolic process	-5.8	4	6.3	358	17	BMX, CHAT, DGKG, CLN8, FDFT1, FADS1, PCYT1A, PLA2G1B, PON1, SMPD1, SPTLC2, PITPNM1, DOLK, DHRS7B, PLPPR1, MBOAT2, TNFAIP8L3
GO:0070647	GO Biological Processes	protein modification by small protein conjugation or removal	-5.6	2.8	5.6	777	26	CISH, CTNNB1, NFE2L2, TAF1, TPP2, UCHL3, ZBTB16, USP19, WDTC1, ABRAXAS2, MOCS3, ASB4, KCTD9, TRIM68, FEM1C, UBE2O, WDR77, OBI1, FBXO38, USP44, ASB16, ASB9, RNF38, USP54, DTX3, ARK2C
GO:0043410	GO Biological Processes	positive regulation of MAPK cascade	-5.4	3.4	5.8	464	19	ADRA1B, CD74, CTNNB1, DRD1, PTK2B, IGF1R, LTBR, PLA2G1B, MAP2K4, LPAR2, ARL6IP5, PHB2, MBIP, ACKR3, NMNAT1, GPBAR1, NEK10, PRXL2C, TNFAIP8L3
GO:0046942	GO Biological Processes	carboxylic acid transport	-5.4	4.2	6.1	304	15	BDKRB2, SLC26A3, CLN8, ATP8B1, PLA2G1B, ABCD4, SLC1A7, SLC6A5, SLC22A13, ARL6IP5, SLC6A20, SLC66A1, SLC17A6, SLC13A3, SLC36A1
GO:0015849	GO Biological Processes	organic acid transport	-5.4	4.1	6	305	15	BDKRB2, SLC26A3, CLN8, ATP8B1, PLA2G1B, ABCD4, SLC1A7, SLC6A5, SLC22A13, ARL6IP5, SLC6A20, SLC66A1, SLC17A6, SLC13A3, SLC36A1
GO:1905039	GO Biological Processes	carboxylic acid transmembrane transport	-5.2	6.1	6.5	139	10	CLN8, ABCD4, SLC1A7, SLC6A5, ARL6IP5, SLC6A20, SLC66A1, SLC17A6, SLC13A3, SLC36A1
GO:1903825	GO Biological Processes	organic acid transmembrane transport	-5.1	5.9	6.4	143	10	CLN8, ABCD4, SLC1A7, SLC6A5, ARL6IP5, SLC6A20, SLC66A1, SLC17A6, SLC13A3, SLC36A1
GO:0016567	GO Biological Processes	protein ubiquitination	-5	3	5.4	589	21	CISH, CTNNB1, NFE2L2, TAF1, TPP2, UCHL3, ZBTB16, WDTC1, ASB4, KCTD9, TRIM68, FEM1C, UBE2O, WDR77, OBI1, FBXO38, ASB16, ASB9, RNF38, DTX3, ARK2C
GO:0015807	GO Biological Processes	L-amino acid transport	-4.9	7.6	6.8	89	8	CLN8, SLC1A7, SLC6A5, ARL6IP5, SLC6A20, SLC66A1, SLC17A6, SLC36A1
GO:0032446	GO Biological Processes	protein modification by small protein conjugation	-4.7	2.8	5.1	667	22	CISH, CTNNB1, NFE2L2, TAF1, TPP2, UCHL3, ZBTB16, WDTC1, MOCS3, ASB4, KCTD9, TRIM68, FEM1C, UBE2O, WDR77, OBI1, FBXO38, ASB16, ASB9, RNF38, DTX3, ARK2C
GO:1901606	GO Biological Processes	alpha-amino acid catabolic process	-4.7	7	6.5	96	8	ACADSB, BCAT2, KYAT1, MAT1A, ALDH6A1, QDPR, TDO2, KYAT3
GO:1902475	GO Biological Processes	L-alpha-amino acid transmembrane transport	-4.7	8.3	6.7	71	7	CLN8, SLC1A7, SLC6A5, ARL6IP5, SLC6A20, SLC66A1, SLC17A6
GO:0003333	GO Biological Processes	amino acid transmembrane transport	-4.6	6.8	6.3	99	8	CLN8, SLC1A7, SLC6A5, ARL6IP5, SLC6A20, SLC66A1, SLC17A6, SLC36A1
GO:0006631	GO Biological Processes	fatty acid metabolic process	-4.4	3.6	5.2	327	14	ACADM, ACADSB, CD74, CRAT, FADS1, PCCB, PEX7, PLA2G1B, ABCD4, ACSL5, PRKAG3, ECHDC1, ACSS2, ALKBH7
GO:0009063	GO Biological Processes	amino acid catabolic process	-4.3	6.2	5.9	109	8	ACADSB, BCAT2, KYAT1, MAT1A, ALDH6A1, QDPR, TDO2, KYAT3
GO:0089718	GO Biological Processes	amino acid import across plasma membrane	-4.1	11	6.8	38	5	CLN8, SLC6A5, ARL6IP5, SLC6A20, SLC36A1
GO:0035107	GO Biological Processes	appendage morphogenesis	-4	5	5.4	152	9	COL6A1, CTNNB1, HOXA9, PLXNA2, ZBTB16, NOG, BCL2L11, CIBAR1, ARK2C
GO:0035108	GO Biological Processes	limb morphogenesis	-4	5	5.4	152	9	COL6A1, CTNNB1, HOXA9, PLXNA2, ZBTB16, NOG, BCL2L11, CIBAR1, ARK2C
GO:0048871	GO Biological Processes	multicellular organismal-level homeostasis	-4	2.6	4.6	638	20	CFTR, COL6A1, CTNNB1, DRD1, CLN8, PTK2B, NCKAP1L, HSPA9, MC4R, RPE65, SLC12A3, CCNB2, RAB3D, IQCB1, BCL2L11, TSPAN12, EIF2AK1, PERP, DRAM2, TMPRSS6
GO:0006066	GO Biological Processes	alcohol metabolic process	-4	3.5	4.9	314	13	ALDH1A3, CFTR, CLN8, FDFT1, PON1, QDPR, RPE65, SMPD1, SPTLC2, DOLK, RDH11, SPTLC3, ACSS2
GO:0006821	GO Biological Processes	chloride transport	-3.9	5.4	5.4	124	8	TSPO, CFTR, CLCN5, SLC26A3, GABRA6, SLC1A7, SLC12A3, SLC17A6
GO:0006814	GO Biological Processes	sodium ion transport	-3.9	4.3	5.1	196	10	CNGA2, CNGA4, SLC12A3, SLC6A5, COMMD3, FXYD7, SLC6A20, SLC17A6, HCN3, SLC13A3
GO:0061024	GO Biological Processes	membrane organization	-3.9	2.4	4.4	764	22	COL6A1, CLN8, HSPA9, MAL, ATP8B1, SMPD1, SYP, PITPNM1, BCL2L11, MTX2, TMED10, WDR83OS, COLEC12, ALKBH7, MVB12A, TRAM1L1, CIBAR1, EXOC8, XKR7, TNFAIP8L3, STX19, PEF1
GO:0006886	GO Biological Processes	intracellular protein transport	-3.8	2.7	4.4	566	18	CD74, DRD1, HSPA9, NFKBIA, PEX7, CTSA, SEC62, RAB29, RAB28, MTX2, TMED10, RAB32, PHB2, PEX5L, RAB22A, MVB12A, TRAM1L1, STX19
GO:1901615	GO Biological Processes	organic hydroxy compound metabolic process	-3.8	2.9	4.5	468	16	ALDH1A3, CFTR, DRD1, CLN8, FDFT1, ATP8B1, PON1, QDPR, RPE65, SMPD1, SPTLC2, DOLK, RDH11, SPTLC3, ACSS2, MTPN
GO:0046470	GO Biological Processes	phosphatidylcholine metabolic process	-3.7	7.2	5.7	70	6	CHAT, PCYT1A, PLA2G1B, PON1, DHRS7B, MBOAT2
GO:0070189	GO Biological Processes	kynurenine metabolic process	-3.7	25	8.4	10	3	KYAT1, TDO2, KYAT3
GO:0045638	GO Biological Processes	negative regulation of myeloid cell differentiation	-3.7	5.9	5.4	100	7	CTNNB1, PTK2B, HOXA9, HSPA9, NFKBIA, ZBTB16, CTR9
GO:0021700	GO Biological Processes	developmental maturation	-3.7	3.5	4.6	292	12	BFSP1, CFTR, CTNNB1, SLC26A3, PTK2B, SYP, ZBTB16, BFSP2, RAB32, RND1, CEND1, WDR77
GO:1902532	GO Biological Processes	negative regulation of intracellular signal transduction	-3.6	2.4	4.2	736	21	BDKRB2, CD74, CDKN2D, CTNNB1, DGKG, DUSP3, DUSP6, EPHA4, IGF1R, NFE2L2, NFKBIA, SMPD1, TAX1BP1, NOG, LITAF, TRAP1, SPRY1, PHB2, ACKR3, AARS2, LYPLAL1
GO:0071806	GO Biological Processes	protein transmembrane transport	-3.6	6.9	5.5	73	6	PEX7, SEC62, TMED10, PEX5L, TOMM40L, TRAM1L1
GO:0009081	GO Biological Processes	branched-chain amino acid metabolic process	-3.6	13	6.7	26	4	ACADSB, BCAT2, ALDH6A1, PCCB
GO:0006865	GO Biological Processes	amino acid transport	-3.6	4.9	5	137	8	CLN8, SLC1A7, SLC6A5, ARL6IP5, SLC6A20, SLC66A1, SLC17A6, SLC36A1
GO:0070372	GO Biological Processes	regulation of ERK1 and ERK2 cascade	-3.6	3.4	4.6	296	12	CD74, DUSP3, DUSP6, EPHA4, PTK2B, SPRY1, PHB2, ACKR3, GPBAR1, NEK10, PRXL2C, TNFAIP8L3
GO:0072527	GO Biological Processes	pyrimidine-containing compound metabolic process	-3.6	6.7	5.4	75	6	ENTPD5, CDA, DCK, DPYS, ALDH6A1, SLC25A19
GO:0006836	GO Biological Processes	neurotransmitter transport	-3.5	4.8	5	140	8	CHAT, CLN8, SLC1A7, SLC6A5, PDZD11, SLC17A6, SYT9, STX19
GO:0015813	GO Biological Processes	L-glutamate transmembrane transport	-3.5	12	6.4	28	4	CLN8, SLC1A7, ARL6IP5, SLC17A6
GO:0072529	GO Biological Processes	pyrimidine-containing compound catabolic process	-3.5	12	6.4	28	4	ENTPD5, CDA, DPYS, ALDH6A1
GO:2001243	GO Biological Processes	negative regulation of intrinsic apoptotic signaling pathway	-3.4	5.3	5	112	7	BDKRB2, CD74, CDKN2D, CTNNB1, NFE2L2, TRAP1, ACKR3
GO:0006457	GO Biological Processes	protein folding	-3.4	3.7	4.5	226	10	ENTPD5, CD74, DFFA, HSPA9, PFDN2, RP2, TRAP1, AHSA1, WDR83OS, FUT10
GO:1902476	GO Biological Processes	chloride transmembrane transport	-3.4	5.2	4.9	113	7	CFTR, CLCN5, SLC26A3, GABRA6, SLC1A7, SLC12A3, SLC17A6
GO:0072329	GO Biological Processes	monocarboxylic acid catabolic process	-3.4	5.2	4.9	114	7	ACADM, CRAT, PCCB, PEX7, ABCD4, XYLB, ECHDC1
GO:2001242	GO Biological Processes	regulation of intrinsic apoptotic signaling pathway	-3.3	4	4.5	189	9	BDKRB2, CD74, CDKN2D, CTNNB1, NFE2L2, S100A8, BCL2L11, TRAP1, ACKR3
GO:0006520	GO Biological Processes	amino acid metabolic process	-3.3	3.4	4.4	273	11	ACADSB, BCAT2, KYAT1, MAT1A, ALDH6A1, PCCB, QDPR, TDO2, KYAT3, AARS2, AARSD1
GO:0006835	GO Biological Processes	dicarboxylic acid transport	-3.3	6.1	5.1	83	6	SLC26A3, CLN8, SLC1A7, ARL6IP5, SLC17A6, SLC13A3
GO:0048736	GO Biological Processes	appendage development	-3.3	4	4.5	190	9	COL6A1, CTNNB1, HOXA9, PLXNA2, ZBTB16, NOG, BCL2L11, CIBAR1, ARK2C
GO:0060173	GO Biological Processes	limb development	-3.3	4	4.5	190	9	COL6A1, CTNNB1, HOXA9, PLXNA2, ZBTB16, NOG, BCL2L11, CIBAR1, ARK2C
GO:0065002	GO Biological Processes	intracellular protein transmembrane transport	-3.3	11	6	31	4	PEX7, SEC62, PEX5L, TRAM1L1
GO:0042391	GO Biological Processes	regulation of membrane potential	-3.3	2.7	4.1	463	15	ALB, TSPO, CFTR, COL6A1, SLC26A3, DRD1, PTK2B, FGF12, GABRA6, PTPN3, SLC1A7, ARL6IP5, HCN3, POPDC3, RIMS4
GO:0008344	GO Biological Processes	adult locomotory behavior	-3.3	6	5	84	6	DRD1, EPHA4, CLN8, EPS8, FGF12, CEND1
GO:0008654	GO Biological Processes	phospholipid biosynthetic process	-3.3	3.6	4.4	235	10	BMX, CHAT, DGKG, FADS1, PCYT1A, SPTLC2, PITPNM1, DOLK, DHRS7B, MBOAT2
GO:0051938	GO Biological Processes	L-glutamate import	-3.2	10	5.8	33	4	CLN8, SLC1A7, ARL6IP5, SLC17A6
GO:0009218	GO Biological Processes	pyrimidine ribonucleotide metabolic process	-3.2	10	5.8	33	4	ENTPD5, CDA, DCK, DPYS
GO:0104004	GO Biological Processes	cellular response to environmental stimulus	-3.2	3.1	4.1	328	12	AQP5, BDKRB2, TSPO, IGF1R, LTBR, NINJ1, POLD1, RAD1, MAP2K4, SMPD1, TAF1, MTPN
GO:0071214	GO Biological Processes	cellular response to abiotic stimulus	-3.2	3.1	4.1	328	12	AQP5, BDKRB2, TSPO, IGF1R, LTBR, NINJ1, POLD1, RAD1, MAP2K4, SMPD1, TAF1, MTPN
GO:0046513	GO Biological Processes	ceramide biosynthetic process	-3.2	7.3	5.2	58	5	CLN8, SMPD1, SPTLC2, SPTLC3, CERS3
GO:0006635	GO Biological Processes	fatty acid beta-oxidation	-3.2	7.3	5.2	58	5	ACADM, CRAT, PEX7, ABCD4, ECHDC1
GO:0021953	GO Biological Processes	central nervous system neuron differentiation	-3.2	3.8	4.4	198	9	CTNNB1, DRD1, EPHA4, CLN8, OGDH, SEMA3E, CEND1, ZNF335, MTPN
GO:0071695	GO Biological Processes	anatomical structure maturation	-3.2	3.5	4.3	240	10	BFSP1, CFTR, CTNNB1, SLC26A3, PTK2B, ZBTB16, BFSP2, RND1, CEND1, WDR77
GO:0044070	GO Biological Processes	regulation of monoatomic anion transport	-3.2	17	6.7	15	3	CFTR, ATP8B1, TCAF1
GO:0015816	GO Biological Processes	glycine transport	-3.2	17	6.7	15	3	SLC6A5, SLC6A20, SLC36A1
GO:0045176	GO Biological Processes	apical protein localization	-3.2	17	6.7	15	3	MAL, ATP8B1, RDX
GO:0006271	GO Biological Processes	DNA strand elongation involved in DNA replication	-3.2	17	6.7	15	3	MCM7, RFC3, POLE3
GO:0009062	GO Biological Processes	fatty acid catabolic process	-3.2	5.7	4.8	89	6	ACADM, CRAT, PCCB, PEX7, ABCD4, ECHDC1
GO:0007628	GO Biological Processes	adult walking behavior	-3.2	9.9	5.7	34	4	DRD1, EPHA4, CLN8, CEND1
GO:0009112	GO Biological Processes	nucleobase metabolic process	-3.2	9.9	5.7	34	4	CDA, DPYS, ALDH6A1, PAICS
GO:0006820	GO Biological Processes	monoatomic anion transport	-3.1	4.2	4.4	162	8	TSPO, CFTR, CLCN5, SLC26A3, GABRA6, SLC1A7, SLC12A3, SLC17A6
GO:0015698	GO Biological Processes	inorganic anion transport	-3.1	4.2	4.4	162	8	TSPO, CFTR, CLCN5, SLC26A3, GABRA6, SLC1A7, SLC12A3, SLC17A6
GO:0021761	GO Biological Processes	limbic system development	-3.1	4.7	4.6	125	7	ALDH1A3, CTNNB1, DRD1, IGF1R, MAS1, OGDH, SEMA3E
GO:0010876	GO Biological Processes	lipid localization	-3.1	2.8	4	387	13	APOD, BDKRB2, TSPO, CFTR, CLN8, ATP8B1, PLA2G1B, ABCD4, PITPNM1, STOML2, SLC13A3, XKR7, TNFAIP8L3
GO:0046459	GO Biological Processes	short-chain fatty acid metabolic process	-3.1	16	6.5	16	3	CRAT, PCCB, ACSS2
GO:0006206	GO Biological Processes	pyrimidine nucleobase metabolic process	-3.1	16	6.5	16	3	CDA, DPYS, ALDH6A1
GO:0009173	GO Biological Processes	pyrimidine ribonucleoside monophosphate metabolic process	-3.1	16	6.5	16	3	CDA, DCK, DPYS
GO:0007204	GO Biological Processes	positive regulation of cytosolic calcium ion concentration	-3.1	4.1	4.3	166	8	ADRA1B, BDKRB2, PTK2B, GALR1, PLA2G1B, LPAR2, ACKR4, ACKR3
GO:0120035	GO Biological Processes	regulation of plasma membrane bounded cell projection organization	-3.1	2.3	3.8	650	18	CRMP1, DGKG, EPHA4, EPS8, PTK2B, IGF1R, MARK1, NFE2L2, ATP8B1, RDX, FSCN1, CAMK1, RAB29, AVIL, ASAP1, PARP6, FBXO38, ARAP1
GO:0030258	GO Biological Processes	lipid modification	-3	4	4.3	167	8	ACADM, CRAT, DGKG, PEX7, ABCD4, PLPPR1, ECHDC1, MBOAT2
GO:0042762	GO Biological Processes	regulation of sulfur metabolic process	-3	15	6.3	17	3	CTNNB1, NFE2L2, PDK4
GO:0055086	GO Biological Processes	nucleobase-containing small molecule metabolic process	-3	2.4	3.7	605	17	ENTPD5, CDA, COL6A1, DCK, DPYS, MDH1, ALDH6A1, OGDH, TDO2, PAPSS2, SLC22A13, TP53I3, PAICS, STOML2, ACSL5, ACSS2, NMNAT1
GO:0098661	GO Biological Processes	inorganic anion transmembrane transport	-3	4.5	4.4	132	7	CFTR, CLCN5, SLC26A3, GABRA6, SLC1A7, SLC12A3, SLC17A6
GO:0072348	GO Biological Processes	sulfur compound transport	-3	6.5	4.8	65	5	SLC26A3, MGST1, SLC25A19, SLC13A3, SLC36A1
GO:2001233	GO Biological Processes	regulation of apoptotic signaling pathway	-3	2.7	3.8	399	13	BDKRB2, CD74, CDKN2D, CTNNB1, LTBR, MAL, NFE2L2, S100A8, NOG, BCL2L11, TRAP1, ACSL5, ACKR3
GO:0062012	GO Biological Processes	regulation of small molecule metabolic process	-3	2.9	3.9	350	12	ACADM, TSPO, CD74, CDA, MAS1, ME2, PDK4, SLC22A13, WDTC1, SIRT5, PRKAG3, PRXL2C
GO:0006869	GO Biological Processes	lipid transport	-3	2.9	3.9	350	12	APOD, BDKRB2, TSPO, CFTR, CLN8, ATP8B1, PLA2G1B, ABCD4, PITPNM1, SLC13A3, XKR7, TNFAIP8L3
GO:0034329	GO Biological Processes	cell junction assembly	-3	3.1	3.9	303	11	CDH12, CTNNB1, DRD1, PTK2B, GABRA6, PLXNA2, FSCN1, TLN1, RAB29, CLDN23, HAPLN4
GO:0007423	GO Biological Processes	sensory organ development	-3	2.3	3.7	609	17	ALDH1A3, AQP5, BFSP1, CTNNB1, EPHA4, CLN8, GJA8, ATP8B1, RPE65, RPL24, BFSP2, NOG, BCL2L11, TSPAN12, SLC17A6, DRAM2, SH3PXD2B
GO:0031344	GO Biological Processes	regulation of cell projection organization	-2.9	2.3	3.6	667	18	CRMP1, DGKG, EPHA4, EPS8, PTK2B, IGF1R, MARK1, NFE2L2, ATP8B1, RDX, FSCN1, CAMK1, RAB29, AVIL, ASAP1, PARP6, FBXO38, ARAP1
GO:0001654	GO Biological Processes	eye development	-2.9	2.7	3.8	403	13	ALDH1A3, AQP5, BFSP1, CTNNB1, CLN8, GJA8, RPE65, RPL24, BFSP2, TSPAN12, SLC17A6, DRAM2, SH3PXD2B
GO:0006103	GO Biological Processes	2-oxoglutarate metabolic process	-2.9	14	6.1	18	3	COL6A1, OGDH, KYAT3
GO:0042574	GO Biological Processes	retinal metabolic process	-2.9	14	6.1	18	3	ALDH1A3, RPE65, RDH11
GO:0043010	GO Biological Processes	camera-type eye development	-2.9	2.8	3.8	355	12	ALDH1A3, AQP5, BFSP1, CTNNB1, CLN8, GJA8, RPE65, RPL24, BFSP2, TSPAN12, SLC17A6, DRAM2
GO:0021675	GO Biological Processes	nerve development	-2.9	5	4.4	100	6	CTNNB1, EPHA4, ATP8B1, RPL24, ACKR3, ARK2C
GO:0090659	GO Biological Processes	walking behavior	-2.9	8.4	5.1	40	4	DRD1, EPHA4, CLN8, CEND1
GO:0031667	GO Biological Processes	response to nutrient levels	-2.9	2.5	3.7	510	15	ACADM, ALB, TSPO, CDKN2D, COL6A1, IGF1R, FADS1, MC4R, NFE2L2, PDK4, SLC12A3, TSHB, SIRT5, EIF2AK1, PRKAG3
GO:0150063	GO Biological Processes	visual system development	-2.9	2.7	3.8	407	13	ALDH1A3, AQP5, BFSP1, CTNNB1, CLN8, GJA8, RPE65, RPL24, BFSP2, TSPAN12, SLC17A6, DRAM2, SH3PXD2B
GO:0045637	GO Biological Processes	regulation of myeloid cell differentiation	-2.9	3.4	4	220	9	CD74, CTNNB1, PTK2B, NCKAP1L, HOXA9, HSPA9, NFKBIA, ZBTB16, CTR9
GO:0034330	GO Biological Processes	cell junction organization	-2.9	2.4	3.6	566	16	CDH12, CTNNB1, DRD1, EPHA4, PTK2B, GABRA6, IGF1R, PLXNA2, FSCN1, TLN1, RAB29, SEMA3E, PERP, CLDN23, RIMS4, HAPLN4
GO:0031346	GO Biological Processes	positive regulation of cell projection organization	-2.9	2.8	3.8	360	12	EPHA4, EPS8, PTK2B, IGF1R, NFE2L2, FSCN1, CAMK1, AVIL, ASAP1, PARP6, FBXO38, ARAP1
GO:0051016	GO Biological Processes	barbed-end actin filament capping	-2.9	13	5.9	19	3	EPS8, RDX, AVIL
GO:0072079	GO Biological Processes	nephron tubule formation	-2.9	13	5.9	19	3	CTNNB1, NOG, HS2ST1
GO:0035136	GO Biological Processes	forelimb morphogenesis	-2.9	8.2	5.1	41	4	CTNNB1, HOXA9, ZBTB16, ARK2C
GO:0043065	GO Biological Processes	positive regulation of apoptotic process	-2.8	2.4	3.6	569	16	ALDH1A3, TSPO, CTNNB1, DFFA, DUSP6, HSPA9, LTBR, MAL, PLA2G1B, S100A8, MAP2K4, SMPD1, ZBTB16, BCL2L11, ARL6IP5, PERP
GO:0048880	GO Biological Processes	sensory system development	-2.8	2.6	3.7	414	13	ALDH1A3, AQP5, BFSP1, CTNNB1, CLN8, GJA8, RPE65, RPL24, BFSP2, TSPAN12, SLC17A6, DRAM2, SH3PXD2B
GO:0044283	GO Biological Processes	small molecule biosynthetic process	-2.8	2.5	3.6	466	14	ALDH1A3, BCAT2, CD74, CFTR, FDFT1, FADS1, PLA2G1B, QDPR, SPTLC2, PRKAG3, SPTLC3, ACSS2, COQ9, SLC25A19
GO:1901888	GO Biological Processes	regulation of cell junction assembly	-2.8	3.1	3.8	270	10	APOD, CTNNB1, DUSP3, PTK2B, GPM6B, MARK1, TLN1, PDZD11, GPBAR1, LINGO4
GO:0051259	GO Biological Processes	protein complex oligomerization	-2.8	3.1	3.8	271	10	ALDH1A3, AQP5, CD74, COL6A1, MAT1A, NINJ1, TDO2, STOML2, KCTD9, TIFA
GO:0022616	GO Biological Processes	DNA strand elongation	-2.8	13	5.7	20	3	MCM7, RFC3, POLE3
GO:1900037	GO Biological Processes	regulation of cellular response to hypoxia	-2.8	13	5.7	20	3	EPHA4, NFE2L2, USP19
GO:0006753	GO Biological Processes	nucleoside phosphate metabolic process	-2.8	2.3	3.5	578	16	ENTPD5, CDA, COL6A1, DCK, DPYS, MDH1, OGDH, TDO2, PAPSS2, SLC22A13, TP53I3, PAICS, STOML2, ACSL5, ACSS2, NMNAT1
GO:0010950	GO Biological Processes	positive regulation of endopeptidase activity	-2.8	4.8	4.3	106	6	EPHA4, S100A8, BCL2L11, ARL6IP5, PSENEN, PERP
GO:0071407	GO Biological Processes	cellular response to organic cyclic compound	-2.8	2.5	3.6	472	14	CDK4, CFTR, CTNNB1, SLC26A3, DRD1, IGF1R, TAF1, NR2C1, BCL2L11, ARL6IP5, PHB2, HCN3, COLEC12, GPBAR1
GO:0043269	GO Biological Processes	regulation of monoatomic ion transport	-2.8	2.5	3.6	472	14	TSPO, CFTR, CTNNB1, DRD1, PTK2B, FGF12, KCNJ16, ATP8B1, PLA2G1B, PTPN3, TCAF1, PHB2, FXYD7, CACNG6
GO:0097305	GO Biological Processes	response to alcohol	-2.7	3.1	3.8	275	10	TSPO, CDA, CDK4, CFTR, CTNNB1, EPS8, PTK2B, IGF1R, S100A8, SLC12A3
GO:0034762	GO Biological Processes	regulation of transmembrane transport	-2.7	2.5	3.5	478	14	CFTR, DRD1, PTK2B, FGF12, KCNJ16, NFE2L2, PLA2G1B, PTPN3, TCAF1, ARL6IP5, PHB2, ACSL5, FXYD7, CACNG6
GO:0043068	GO Biological Processes	positive regulation of programmed cell death	-2.7	2.3	3.5	586	16	ALDH1A3, TSPO, CTNNB1, DFFA, DUSP6, HSPA9, LTBR, MAL, PLA2G1B, S100A8, MAP2K4, SMPD1, ZBTB16, BCL2L11, ARL6IP5, PERP
GO:0001894	GO Biological Processes	tissue homeostasis	-2.7	3.3	3.8	232	9	CTNNB1, CLN8, PTK2B, RPE65, RAB3D, IQCB1, TSPAN12, PERP, DRAM2
GO:0060249	GO Biological Processes	anatomical structure homeostasis	-2.7	3.3	3.8	232	9	CTNNB1, CLN8, PTK2B, RPE65, RAB3D, IQCB1, TSPAN12, PERP, DRAM2
GO:0060612	GO Biological Processes	adipose tissue development	-2.7	7.5	4.8	45	4	COL6A1, SPTLC2, DHRS7B, SH3PXD2B
GO:0061077	GO Biological Processes	chaperone-mediated protein folding	-2.7	5.6	4.4	75	5	CD74, DFFA, HSPA9, PFDN2, TRAP1
GO:0071496	GO Biological Processes	cellular response to external stimulus	-2.7	5.6	4.4	75	5	CDA, IGF1R, LTBR, MAP2K4, MTPN
GO:0006839	GO Biological Processes	mitochondrial transport	-2.7	3.5	3.9	190	8	COL6A1, HSPA9, MDH1, BCL2L11, MTX2, TOMM40L, ALKBH7, SLC25A51
GO:0048469	GO Biological Processes	cell maturation	-2.7	3.5	3.9	190	8	BFSP1, CFTR, CTNNB1, SLC26A3, PTK2B, BFSP2, RND1, WDR77
GO:0098656	GO Biological Processes	monoatomic anion transmembrane transport	-2.7	4	4	149	7	CFTR, CLCN5, SLC26A3, GABRA6, SLC1A7, SLC12A3, SLC17A6
GO:0009117	GO Biological Processes	nucleotide metabolic process	-2.7	2.5	3.5	431	13	ENTPD5, CDA, COL6A1, DCK, DPYS, MDH1, OGDH, PAPSS2, SLC22A13, TP53I3, PAICS, STOML2, NMNAT1
GO:0006970	GO Biological Processes	response to osmotic stress	-2.7	5.5	4.3	76	5	AQP5, BDKRB2, TSPO, PTK2B, NINJ1
GO:0030850	GO Biological Processes	prostate gland development	-2.7	7.3	4.7	46	4	CTNNB1, HOXA9, NOG, WDR77
GO:0009129	GO Biological Processes	pyrimidine nucleoside monophosphate metabolic process	-2.7	11	5.4	22	3	CDA, DCK, DPYS
GO:0021756	GO Biological Processes	striatum development	-2.7	11	5.4	22	3	ALDH1A3, DRD1, OGDH
GO:0015919	GO Biological Processes	peroxisomal membrane transport	-2.7	11	5.4	22	3	PEX7, ABCD4, PEX5L
GO:0009083	GO Biological Processes	branched-chain amino acid catabolic process	-2.7	11	5.4	22	3	ACADSB, BCAT2, ALDH6A1
GO:0043574	GO Biological Processes	peroxisomal transport	-2.7	11	5.4	22	3	PEX7, ABCD4, PEX5L
GO:0016310	GO Biological Processes	phosphorylation	-2.7	2.5	3.5	433	13	BMX, CDK4, DGKG, EPHA4, PTK2B, IGF1R, MARK1, TAF1, CAMK1, GMFG, XYLB, EIF2AK1, NEK10
GO:0006650	GO Biological Processes	glycerophospholipid metabolic process	-2.6	3	3.6	285	10	BMX, CHAT, DGKG, PCYT1A, PLA2G1B, PON1, PITPNM1, DHRS7B, MBOAT2, TNFAIP8L3
GO:1901605	GO Biological Processes	alpha-amino acid metabolic process	-2.6	3.5	3.8	194	8	ACADSB, BCAT2, KYAT1, MAT1A, ALDH6A1, QDPR, TDO2, KYAT3
GO:0051604	GO Biological Processes	protein maturation	-2.6	2.3	3.4	544	15	ENTPD5, CD74, DFFA, HSPA9, PFDN2, RP2, TRAP1, AHSA1, STOML2, WDR83OS, PSENEN, PERP, NAA16, FUT10, ASPRV1
GO:0034312	GO Biological Processes	diol biosynthetic process	-2.6	11	5.2	23	3	QDPR, SPTLC2, SPTLC3
GO:0071396	GO Biological Processes	cellular response to lipid	-2.6	2.3	3.4	546	15	TSPO, CDK4, CFTR, PTK2B, IGF1R, MGST1, NFKBIA, NFKBIB, PDK4, NR2C1, LITAF, CTR9, BCL2L11, PHB2, GPBAR1
GO:0010952	GO Biological Processes	positive regulation of peptidase activity	-2.6	4.4	4	115	6	EPHA4, S100A8, BCL2L11, ARL6IP5, PSENEN, PERP
GO:0043604	GO Biological Processes	amide biosynthetic process	-2.6	3.8	3.8	155	7	CLN8, SMPD1, SPTLC2, ACSL5, SPTLC3, ACSS2, CERS3
GO:0060425	GO Biological Processes	lung morphogenesis	-2.6	6.9	4.5	49	4	COL6A1, CTNNB1, NOG, SPRY1
GO:0071470	GO Biological Processes	cellular response to osmotic stress	-2.6	6.9	4.5	49	4	AQP5, BDKRB2, TSPO, NINJ1
GO:0007005	GO Biological Processes	mitochondrion organization	-2.6	2.6	3.4	392	12	COL6A1, CLN8, HSPA9, RAB29, BCL2L11, MTX2, RAB32, PHB2, SIRT5, STOML2, ALKBH7, CIBAR1
GO:0097186	GO Biological Processes	amelogenesis	-2.6	11	5.1	24	3	CFTR, FAM20A, PERP
GO:0021533	GO Biological Processes	cell differentiation in hindbrain	-2.6	11	5.1	24	3	NOG, CEND1, MTPN
GO:0007006	GO Biological Processes	mitochondrial membrane organization	-2.6	4.3	3.9	117	6	CLN8, HSPA9, BCL2L11, MTX2, ALKBH7, CIBAR1
GO:0019216	GO Biological Processes	regulation of lipid metabolic process	-2.5	2.7	3.5	343	11	APOD, TSPO, CD74, IGF1R, PDK4, SF1, SLC22A13, AVIL, PHB2, WDTC1, TM6SF2
GO:0006399	GO Biological Processes	tRNA metabolic process	-2.5	3.3	3.7	201	8	MOCS3, POP5, TRMT112, TRMT1, OSGEP, AARS2, AARSD1, PUS3
GO:0019395	GO Biological Processes	fatty acid oxidation	-2.5	5.1	4.1	82	5	ACADM, CRAT, PEX7, ABCD4, ECHDC1
GO:0034765	GO Biological Processes	regulation of monoatomic ion transmembrane transport	-2.5	2.7	3.4	345	11	CFTR, DRD1, PTK2B, FGF12, KCNJ16, PLA2G1B, PTPN3, TCAF1, PHB2, FXYD7, CACNG6
GO:0030902	GO Biological Processes	hindbrain development	-2.5	3.7	3.7	159	7	CTNNB1, IGF1R, OGDH, PLXNA2, NOG, CEND1, MTPN
GO:0006656	GO Biological Processes	phosphatidylcholine biosynthetic process	-2.5	10	5	25	3	CHAT, PCYT1A, DHRS7B
GO:0042537	GO Biological Processes	benzene-containing compound metabolic process	-2.5	10	5	25	3	KYAT1, TDO2, KYAT3
GO:0003254	GO Biological Processes	regulation of membrane depolarization	-2.5	6.6	4.4	51	4	ALB, TSPO, PTPN3, HCN3
GO:0015800	GO Biological Processes	acidic amino acid transport	-2.5	6.6	4.4	51	4	CLN8, SLC1A7, ARL6IP5, SLC17A6
GO:0042475	GO Biological Processes	odontogenesis of dentin-containing tooth	-2.5	5	4	84	5	CFTR, CTNNB1, BCL2L11, FAM20A, PERP
GO:0019362	GO Biological Processes	pyridine nucleotide metabolic process	-2.5	4.2	3.8	121	6	COL6A1, MDH1, OGDH, SLC22A13, TP53I3, NMNAT1
GO:0046496	GO Biological Processes	nicotinamide nucleotide metabolic process	-2.5	4.2	3.8	121	6	COL6A1, MDH1, OGDH, SLC22A13, TP53I3, NMNAT1
GO:0090066	GO Biological Processes	regulation of anatomical structure size	-2.5	2.3	3.3	508	14	ADRA1B, BDKRB2, COL6A1, DRD1, CLN8, EPS8, PTK2B, NCKAP1L, RDX, SLC12A3, AVIL, WDTC1, RAB22A, MTPN
GO:0043603	GO Biological Processes	amide metabolic process	-2.5	2.5	3.3	403	12	BTD, CLN8, OGDH, SMPD1, TDO2, SPTLC2, ARL6IP5, ACSL5, SPTLC3, PSENEN, ACSS2, CERS3
GO:0008045	GO Biological Processes	motor neuron axon guidance	-2.5	9.7	4.9	26	3	EPHA4, NOG, ARK2C
GO:0090023	GO Biological Processes	positive regulation of neutrophil chemotaxis	-2.5	9.7	4.9	26	3	CD74, NCKAP1L, PERP
GO:0015804	GO Biological Processes	neutral amino acid transport	-2.4	6.3	4.3	53	4	SLC1A7, SLC6A5, SLC6A20, SLC36A1
GO:0030834	GO Biological Processes	regulation of actin filament depolymerization	-2.4	6.3	4.3	53	4	EPS8, RDX, AVIL, MTPN
GO:0032956	GO Biological Processes	regulation of actin cytoskeleton organization	-2.4	2.6	3.4	354	11	EPS8, PTK2B, GPM6B, NCKAP1L, RDX, FSCN1, GMFG, AVIL, RND1, ARAP1, MTPN
GO:0098739	GO Biological Processes	import across plasma membrane	-2.4	3.6	3.6	165	7	CLN8, KCNJ16, SLC12A3, SLC6A5, ARL6IP5, SLC6A20, SLC36A1
GO:0042476	GO Biological Processes	odontogenesis	-2.4	4.1	3.8	124	6	AQP5, CFTR, CTNNB1, BCL2L11, FAM20A, PERP
GO:0010256	GO Biological Processes	endomembrane system organization	-2.4	2.2	3.2	571	15	COL6A1, ATP8B1, SMPD1, SYP, RAB29, TMED10, WDR83OS, RAB22A, PLEKHF2, COLEC12, MVB12A, TRAM1L1, EXOC8, XKR7, STX19
GO:0007420	GO Biological Processes	brain development	-2.4	2	3.1	745	18	ALDH1A3, APOD, CTNNB1, DRD1, IGF1R, MAS1, OGDH, PLXNA2, RAD1, TAF1, NOG, PITPNM1, SEMA3E, CEND1, ZNF335, SUDS3, FUT10, MTPN
GO:0001952	GO Biological Processes	regulation of cell-matrix adhesion	-2.4	4	3.7	125	6	APOD, DUSP3, PTK2B, GPM6B, TLN1, SEMA3E
GO:0006220	GO Biological Processes	pyrimidine nucleotide metabolic process	-2.4	6.2	4.2	54	4	ENTPD5, CDA, DCK, DPYS
GO:0045453	GO Biological Processes	bone resorption	-2.4	9.3	4.8	27	3	CTNNB1, PTK2B, RAB3D
GO:0009259	GO Biological Processes	ribonucleotide metabolic process	-2.4	2.7	3.3	308	10	ENTPD5, CDA, COL6A1, DCK, DPYS, OGDH, PAPSS2, PAICS, STOML2, NMNAT1
GO:0006140	GO Biological Processes	regulation of nucleotide metabolic process	-2.4	4.8	3.9	88	5	TSPO, CDA, ME2, PRKAG3, PRXL2C
GO:0034440	GO Biological Processes	lipid oxidation	-2.4	4.8	3.9	88	5	ACADM, CRAT, PEX7, ABCD4, ECHDC1
GO:0032535	GO Biological Processes	regulation of cellular component size	-2.4	2.6	3.3	359	11	COL6A1, CLN8, EPS8, PTK2B, NCKAP1L, RDX, SLC12A3, AVIL, WDTC1, RAB22A, MTPN
GO:1901699	GO Biological Processes	cellular response to nitrogen compound	-2.4	2.1	3.1	633	16	CFTR, COL6A1, CTNNB1, SLC26A3, DRD1, EPHA4, IGF1R, MAS1, NFE2L2, PDK4, PLA2G1B, TAF1, GLP2R, WDTC1, HCN3, COLEC12
GO:0015748	GO Biological Processes	organophosphate ester transport	-2.4	3.5	3.6	168	7	ATP8B1, PITPNM1, SLC25A19, SLC25A51, CALHM4, XKR7, TNFAIP8L3
GO:0098916	GO Biological Processes	anterograde trans-synaptic signaling	-2.4	2.4	3.2	414	12	CHAT, CTNNB1, DRD1, FGF12, GABRA6, SLC1A7, SLC6A5, PDZD11, SLC17A6, SYT9, HAPLN4, STX19
GO:0007268	GO Biological Processes	chemical synaptic transmission	-2.4	2.4	3.2	414	12	CHAT, CTNNB1, DRD1, FGF12, GABRA6, SLC1A7, SLC6A5, PDZD11, SLC17A6, SYT9, HAPLN4, STX19
GO:0006275	GO Biological Processes	regulation of DNA replication	-2.4	3.9	3.7	128	6	MAS1, MCM7, RFC3, MAP2K4, POLE3, OBI1
GO:0042059	GO Biological Processes	negative regulation of epidermal growth factor receptor signaling pathway	-2.4	9	4.7	28	3	DUSP3, PTPN3, GPRC5A
GO:0021544	GO Biological Processes	subpallium development	-2.4	9	4.7	28	3	ALDH1A3, DRD1, OGDH
GO:0071624	GO Biological Processes	positive regulation of granulocyte chemotaxis	-2.4	9	4.7	28	3	CD74, NCKAP1L, PERP
GO:0010719	GO Biological Processes	negative regulation of epithelial to mesenchymal transition	-2.4	6	4.1	56	4	EPHA4, MARK1, NOG, SPRY1
GO:0072594	GO Biological Processes	establishment of protein localization to organelle	-2.3	2.5	3.2	364	11	TSPO, DRD1, NFKBIA, PEX7, SEC62, MTX2, PHB2, PEX5L, TOMM40L, MVB12A, TRAM1L1
GO:0043524	GO Biological Processes	negative regulation of neuron apoptotic process	-2.3	3.4	3.5	171	7	CTNNB1, EPHA4, CLN8, PTK2B, MAP2K4, SEMA3E, NMNAT1
GO:0072524	GO Biological Processes	pyridine-containing compound metabolic process	-2.3	3.9	3.6	129	6	COL6A1, MDH1, OGDH, SLC22A13, TP53I3, NMNAT1
GO:0001895	GO Biological Processes	retina homeostasis	-2.3	5.9	4.1	57	4	CLN8, RPE65, IQCB1, DRAM2
GO:0001706	GO Biological Processes	endoderm formation	-2.3	5.9	4.1	57	4	COL6A1, CTNNB1, NOG, CTR9
GO:0019693	GO Biological Processes	ribose phosphate metabolic process	-2.3	2.7	3.3	316	10	ENTPD5, CDA, COL6A1, DCK, DPYS, OGDH, PAPSS2, PAICS, STOML2, NMNAT1
GO:0031579	GO Biological Processes	membrane raft organization	-2.3	8.7	4.6	29	3	COL6A1, MAL, COLEC12
GO:0006400	GO Biological Processes	tRNA modification	-2.3	4.6	3.8	92	5	MOCS3, TRMT112, TRMT1, OSGEP, PUS3
GO:0010656	GO Biological Processes	negative regulation of muscle cell apoptotic process	-2.3	5.8	4	58	4	PTK2B, IGF1R, NFE2L2, SIRT5
GO:0001823	GO Biological Processes	mesonephros development	-2.3	4.5	3.7	93	5	CTNNB1, ZBTB16, NOG, HS2ST1, SPRY1
GO:0000165	GO Biological Processes	MAPK cascade	-2.3	3	3.3	221	8	CTNNB1, DUSP6, PTK2B, FGF12, PTPN3, MAP2K4, SPRY1, RASGRP3
GO:0080135	GO Biological Processes	regulation of cellular response to stress	-2.3	2.2	3.1	535	14	BDKRB2, CD74, CDKN2D, EPHA4, IGF1R, NFE2L2, SUPT3H, BCL2L11, ARL6IP5, USP19, FICD, ACKR3, HELQ, NCOA7
GO:0009416	GO Biological Processes	response to light stimulus	-2.3	2.6	3.2	320	10	CDKN2D, COL6A1, DRD1, POLD1, RPE65, SMPD1, TAF1, NOG, PITPNM1, GNAT3
GO:0007601	GO Biological Processes	visual perception	-2.3	3	3.3	222	8	CLN8, RP2, RPE65, BFSP2, RDH11, DRAM2, WDR36, GNAT3
GO:1902230	GO Biological Processes	negative regulation of intrinsic apoptotic signaling pathway in response to DNA damage	-2.3	8.4	4.5	30	3	CD74, CDKN2D, ACKR3
GO:0009161	GO Biological Processes	ribonucleoside monophosphate metabolic process	-2.3	5.7	4	59	4	CDA, DCK, DPYS, PAICS
GO:0050803	GO Biological Processes	regulation of synapse structure or activity	-2.3	2.6	3.2	321	10	CTNNB1, EPHA4, PTK2B, MARK1, CAMK1, ASAP1, PDZD11, SLC17A6, LRFN2, LINGO4
GO:0009612	GO Biological Processes	response to mechanical stimulus	-2.3	3	3.3	223	8	COL6A1, CTNNB1, PTK2B, IGF1R, LTBR, NFKBIA, MAP2K4, MTPN
GO:0008033	GO Biological Processes	tRNA processing	-2.3	3.8	3.5	134	6	MOCS3, POP5, TRMT112, TRMT1, OSGEP, PUS3
GO:0030833	GO Biological Processes	regulation of actin filament polymerization	-2.3	3.8	3.5	134	6	EPS8, PTK2B, NCKAP1L, RDX, AVIL, MTPN
GO:0048732	GO Biological Processes	gland development	-2.3	2.4	3.1	428	12	ACADM, ALDH1A3, TSPO, CTNNB1, HOXA9, PTPN3, CCNB2, NOG, BCL2L11, PHB2, PERP, WDR77
GO:0022613	GO Biological Processes	ribonucleoprotein complex biogenesis	-2.3	2.3	3.1	483	13	EIF2S3, RPL24, SF1, EMG1, DIS3, EIF3K, POP5, TRMT112, LSG1, WDR77, ISG20L2, SLX9, WDR36
GO:0042733	GO Biological Processes	embryonic digit morphogenesis	-2.2	5.6	3.9	60	4	CTNNB1, ZBTB16, NOG, BCL2L11
GO:0046165	GO Biological Processes	alcohol biosynthetic process	-2.2	4.4	3.6	96	5	CFTR, FDFT1, QDPR, SPTLC2, SPTLC3
GO:0043648	GO Biological Processes	dicarboxylic acid metabolic process	-2.2	4.4	3.6	96	5	COL6A1, MDH1, ME2, OGDH, KYAT3
GO:0050953	GO Biological Processes	sensory perception of light stimulus	-2.2	3	3.3	226	8	CLN8, RP2, RPE65, BFSP2, RDH11, DRAM2, WDR36, GNAT3
GO:0042063	GO Biological Processes	gliogenesis	-2.2	2.8	3.2	275	9	TSPO, COL6A1, CTNNB1, DRD1, EPHA4, PTK2B, GPM6B, MAL, S100A8
GO:0006790	GO Biological Processes	sulfur compound metabolic process	-2.2	2.6	3.1	327	10	BTD, MAT1A, OGDH, TDO2, PAPSS2, HS2ST1, ARL6IP5, ACSL5, ACSS2, SLC25A19
GO:0015695	GO Biological Processes	organic cation transport	-2.2	4.3	3.6	97	5	SLC6A5, SLC6A20, SLC66A1, SLC25A19, SLC36A1
GO:0099537	GO Biological Processes	trans-synaptic signaling	-2.2	2.3	3.1	434	12	CHAT, CTNNB1, DRD1, FGF12, GABRA6, SLC1A7, SLC6A5, PDZD11, SLC17A6, SYT9, HAPLN4, STX19
GO:0022029	GO Biological Processes	telencephalon cell migration	-2.2	5.4	3.8	62	4	CTNNB1, DRD1, OGDH, FUT10
GO:0034311	GO Biological Processes	diol metabolic process	-2.2	7.9	4.3	32	3	QDPR, SPTLC2, SPTLC3
GO:0046328	GO Biological Processes	regulation of JNK cascade	-2.2	3.6	3.4	139	6	DUSP3, PTK2B, IGF1R, LTBR, MAP2K4, MBIP
GO:0009410	GO Biological Processes	response to xenobiotic stimulus	-2.2	2.3	3	437	12	TSPO, CDK4, COL6A1, CTNNB1, DRD1, DUSP6, PTK2B, NCKAP1L, MAS1, MCM7, NFE2L2, SMPD1
GO:0006672	GO Biological Processes	ceramide metabolic process	-2.2	4.2	3.6	99	5	CLN8, SMPD1, SPTLC2, SPTLC3, CERS3
GO:0045216	GO Biological Processes	cell-cell junction organization	-2.2	3.2	3.3	184	7	CDH12, CTNNB1, EPHA4, FSCN1, TLN1, PERP, CLDN23
GO:0006813	GO Biological Processes	potassium ion transport	-2.2	3.2	3.3	184	7	CNGA2, CNGA4, KCNJ16, SLC12A3, FXYD7, SLC17A6, HCN3
GO:0090109	GO Biological Processes	regulation of cell-substrate junction assembly	-2.2	5.3	3.8	63	4	APOD, DUSP3, GPM6B, TLN1
GO:0051017	GO Biological Processes	actin filament bundle assembly	-2.2	5.3	3.8	63	4	EPS8, PTK2B, FSCN1, PDLIM1
GO:0051893	GO Biological Processes	regulation of focal adhesion assembly	-2.2	5.3	3.8	63	4	APOD, DUSP3, GPM6B, TLN1
GO:0001655	GO Biological Processes	urogenital system development	-2.2	5.3	3.8	63	4	CTNNB1, HOXA9, NOG, WDR77
GO:0015980	GO Biological Processes	energy derivation by oxidation of organic compounds	-2.2	2.7	3.1	281	9	ACADM, COL6A1, MC4R, MDH1, OGDH, PPP1R3C, STOML2, COQ9, SLC25A51
GO:0042594	GO Biological Processes	response to starvation	-2.2	2.9	3.2	232	8	ACADM, ALB, IGF1R, FADS1, NFE2L2, PDK4, EIF2AK1, PRKAG3
GO:0051262	GO Biological Processes	protein tetramerization	-2.2	4.2	3.5	100	5	ALDH1A3, AQP5, COL6A1, MAT1A, TDO2
GO:1904385	GO Biological Processes	cellular response to angiotensin	-2.2	7.6	4.2	33	3	IGF1R, MAS1, NFE2L2
GO:1901185	GO Biological Processes	negative regulation of ERBB signaling pathway	-2.2	7.6	4.2	33	3	DUSP3, PTPN3, GPRC5A
GO:0006468	GO Biological Processes	protein phosphorylation	-2.1	2.4	3	388	11	BMX, CDK4, EPHA4, PTK2B, IGF1R, MARK1, TAF1, CAMK1, GMFG, EIF2AK1, NEK10
GO:0033365	GO Biological Processes	protein localization to organelle	-2.1	1.9	2.8	794	18	TSPO, DRD1, NFKBIA, PEX7, SEC62, ZBTB16, TAX1BP1, RAB29, MTX2, TMED10, PHB2, EIF2AK1, ASAP1, WDR83OS, PEX5L, TOMM40L, MVB12A, TRAM1L1
GO:0072521	GO Biological Processes	purine-containing compound metabolic process	-2.1	2.2	2.9	500	13	COL6A1, DCK, MDH1, OGDH, TDO2, PAPSS2, SLC22A13, TP53I3, PAICS, STOML2, ACSL5, ACSS2, NMNAT1
GO:0060322	GO Biological Processes	head development	-2.1	1.9	2.8	795	18	ALDH1A3, APOD, CTNNB1, DRD1, IGF1R, MAS1, OGDH, PLXNA2, RAD1, TAF1, NOG, PITPNM1, SEMA3E, CEND1, ZNF335, SUDS3, FUT10, MTPN
GO:0021885	GO Biological Processes	forebrain cell migration	-2.1	5.2	3.7	65	4	CTNNB1, DRD1, OGDH, FUT10
GO:0021545	GO Biological Processes	cranial nerve development	-2.1	5.2	3.7	65	4	CTNNB1, ATP8B1, RPL24, ACKR3
GO:0072522	GO Biological Processes	purine-containing compound biosynthetic process	-2.1	2.9	3.1	236	8	DCK, PAPSS2, SLC22A13, PAICS, STOML2, ACSL5, ACSS2, NMNAT1
GO:0006099	GO Biological Processes	tricarboxylic acid cycle	-2.1	7.4	4.1	34	3	COL6A1, MDH1, OGDH
GO:0051693	GO Biological Processes	actin filament capping	-2.1	7.4	4.1	34	3	EPS8, RDX, AVIL
GO:0000271	GO Biological Processes	polysaccharide biosynthetic process	-2.1	7.4	4.1	34	3	ACADM, PPP1R3C, HS2ST1
GO:0010975	GO Biological Processes	regulation of neuron projection development	-2.1	2.3	2.9	448	12	CRMP1, DGKG, EPHA4, PTK2B, IGF1R, MARK1, NFE2L2, CAMK1, RAB29, AVIL, PARP6, FBXO38
GO:0046777	GO Biological Processes	protein autophosphorylation	-2.1	3.5	3.3	145	6	BMX, EPHA4, PTK2B, IGF1R, TAF1, EIF2AK1
GO:0001764	GO Biological Processes	neuron migration	-2.1	3.5	3.3	145	6	CTNNB1, DRD1, GFRA3, MARK1, PEX7, SEMA3E
GO:0051052	GO Biological Processes	regulation of DNA metabolic process	-2.1	2.2	2.9	505	13	CTNNB1, DFFA, PTK2B, IGF1R, MAS1, MCM7, RFC3, MAP2K4, SUPT3H, POLE3, NMNAT1, OBI1, HELQ
GO:0051289	GO Biological Processes	protein homotetramerization	-2.1	5.1	3.7	66	4	ALDH1A3, AQP5, MAT1A, TDO2
GO:0009156	GO Biological Processes	ribonucleoside monophosphate biosynthetic process	-2.1	7.2	4	35	3	CDA, DCK, PAICS
GO:0090022	GO Biological Processes	regulation of neutrophil chemotaxis	-2.1	7.2	4	35	3	CD74, NCKAP1L, PERP
GO:1902176	GO Biological Processes	negative regulation of oxidative stress-induced intrinsic apoptotic signaling pathway	-2.1	7.2	4	35	3	CTNNB1, NFE2L2, TRAP1
GO:0061572	GO Biological Processes	actin filament bundle organization	-2.1	5	3.6	67	4	EPS8, PTK2B, FSCN1, PDLIM1
GO:0042058	GO Biological Processes	regulation of epidermal growth factor receptor signaling pathway	-2.1	5	3.6	67	4	DUSP3, PTPN3, GPRC5A, MVB12A
GO:1990542	GO Biological Processes	mitochondrial transmembrane transport	-2.1	4	3.4	105	5	COL6A1, HSPA9, MDH1, TOMM40L, SLC25A51
GO:0032970	GO Biological Processes	regulation of actin filament-based process	-2.1	2.3	2.9	398	11	EPS8, PTK2B, GPM6B, NCKAP1L, RDX, FSCN1, GMFG, AVIL, RND1, ARAP1, MTPN
GO:0030148	GO Biological Processes	sphingolipid biosynthetic process	-2.1	4	3.4	106	5	CLN8, SMPD1, SPTLC2, SPTLC3, CERS3
GO:0150116	GO Biological Processes	regulation of cell-substrate junction organization	-2.1	4.9	3.6	68	4	APOD, DUSP3, GPM6B, TLN1
GO:1902624	GO Biological Processes	positive regulation of neutrophil migration	-2.1	7	4	36	3	CD74, NCKAP1L, PERP
GO:0002021	GO Biological Processes	response to dietary excess	-2.1	7	4	36	3	COL6A1, MC4R, SLC12A3
GO:2001234	GO Biological Processes	negative regulation of apoptotic signaling pathway	-2	2.8	3	243	8	BDKRB2, CD74, CDKN2D, CTNNB1, NFE2L2, NOG, TRAP1, ACKR3
GO:0045862	GO Biological Processes	positive regulation of proteolysis	-2	2.6	3	294	9	EPHA4, PTK2B, NFE2L2, S100A8, TAF1, BCL2L11, ARL6IP5, PSENEN, PERP
GO:1901293	GO Biological Processes	nucleoside phosphate biosynthetic process	-2	2.6	3	295	9	CDA, DCK, PAPSS2, SLC22A13, PAICS, STOML2, ACSL5, ACSS2, NMNAT1
GO:0042246	GO Biological Processes	tissue regeneration	-2	4.9	3.5	69	4	APOD, COL6A1, NINJ1, MTPN
GO:0035725	GO Biological Processes	sodium ion transmembrane transport	-2	3.3	3.2	151	6	SLC12A3, SLC6A5, SLC6A20, SLC17A6, HCN3, SLC13A3
GO:0007031	GO Biological Processes	peroxisome organization	-2	6.8	3.9	37	3	PEX7, ABCD4, PEX5L
GO:0016050	GO Biological Processes	vesicle organization	-2	2.4	2.9	351	10	SYP, RAB29, TMED10, RAB32, RAB22A, PLEKHF2, MVB12A, EXOC8, STX19, PEF1
GO:0070374	GO Biological Processes	positive regulation of ERK1 and ERK2 cascade	-2	3	3.1	198	7	CD74, PTK2B, PHB2, ACKR3, GPBAR1, PRXL2C, TNFAIP8L3
GO:0098657	GO Biological Processes	import into cell	-2	1.9	2.7	697	16	CLCN5, CLN8, KCNJ16, SLC1A7, SLC12A3, SYP, SLC6A5, PDLIM7, ARL6IP5, EIF2AK1, SLC6A20, ACKR3, RAB22A, COLEC12, SLC36A1, XKR7
GO:0008064	GO Biological Processes	regulation of actin polymerization or depolymerization	-2	3.3	3.1	152	6	EPS8, PTK2B, NCKAP1L, RDX, AVIL, MTPN
GO:0030534	GO Biological Processes	adult behavior	-2	3.3	3.1	152	6	DRD1, EPHA4, CLN8, EPS8, FGF12, CEND1
GO:0046486	GO Biological Processes	glycerolipid metabolic process	-2	2.4	2.9	352	10	BMX, CHAT, DGKG, PCYT1A, PLA2G1B, PON1, PITPNM1, DHRS7B, MBOAT2, TNFAIP8L3
GO:0071375	GO Biological Processes	cellular response to peptide hormone stimulus	-2	2.5	2.9	299	9	COL6A1, EPHA4, IGF1R, MAS1, NFE2L2, PDK4, PLA2G1B, GLP2R, WDTC1
GO:0046890	GO Biological Processes	regulation of lipid biosynthetic process	-2	3	3	199	7	TSPO, CD74, IGF1R, PDK4, SF1, AVIL, WDTC1
GO:0051338	GO Biological Processes	regulation of transferase activity	-2	2.2	2.8	464	12	CD74, CDKN2D, DUSP3, EPHA4, PTK2B, PLA2G1B, RFC3, CAMK1, GPRC5A, PRKRIP1, USP44, NEK10
GO:0002753	GO Biological Processes	cytoplasmic pattern recognition receptor signaling pathway	-2	4.7	3.5	71	4	NFKBIA, PHB2, COLEC12, TIFA
GO:0007188	GO Biological Processes	adenylate cyclase-modulating G protein-coupled receptor signaling pathway	-2	2.7	3	249	8	ADRA1B, DRD1, GALR1, MC4R, LPAR2, GLP2R, GPBAR1, GNAT3
GO:0044743	GO Biological Processes	protein transmembrane import into intracellular organelle	-2	6.6	3.8	38	3	PEX7, PEX5L, TOMM40L
GO:0030835	GO Biological Processes	negative regulation of actin filament depolymerization	-2	6.6	3.8	38	3	EPS8, RDX, AVIL
GO:1902229	GO Biological Processes	regulation of intrinsic apoptotic signaling pathway in response to DNA damage	-2	6.6	3.8	38	3	CD74, CDKN2D, ACKR3
GO:0016579	GO Biological Processes	protein deubiquitination	-2	3.8	3.2	111	5	UCHL3, USP19, ABRAXAS2, USP44, USP54
GO:0043085	GO Biological Processes	positive regulation of catalytic activity	-2	2	2.7	584	14	CD74, DRD1, EPHA4, PTK2B, PLA2G1B, RFC3, S100A8, CAMK1, BCL2L11, ARL6IP5, PSENEN, PERP, ARAP1, NEK10
GO:0030832	GO Biological Processes	regulation of actin filament length	-2	3.3	3.1	155	6	EPS8, PTK2B, NCKAP1L, RDX, AVIL, MTPN
GO:0099536	GO Biological Processes	synaptic signaling	-2	2.2	2.8	469	12	CHAT, CTNNB1, DRD1, FGF12, GABRA6, SLC1A7, SLC6A5, PDZD11, SLC17A6, SYT9, HAPLN4, STX19
GO:0048608	GO Biological Processes	reproductive structure development	-2	2.5	2.9	304	9	COL6A1, CTNNB1, HOXA9, MAS1, SF1, NOG, BCL2L11, WDR77, RNF38
GO:0061035	GO Biological Processes	regulation of cartilage development	-1.9	4.6	3.4	73	4	CTNNB1, ZBTB16, NOG, MBOAT2
GO:0170035	GO Biological Processes	L-amino acid catabolic process	-1.9	4.6	3.4	73	4	KYAT1, MAT1A, QDPR, KYAT3
GO:0061061	GO Biological Processes	muscle structure development	-1.9	2.1	2.7	529	13	ACADM, COL6A1, CTNNB1, FOXN2, NINJ1, MAP2K4, PDLIM1, NOG, PDLIM7, ITGA11, POPDC3, MTPN, ARK2C
GO:0120034	GO Biological Processes	positive regulation of plasma membrane bounded cell projection assembly	-1.9	3.7	3.2	113	5	EPS8, FSCN1, AVIL, ASAP1, ARAP1
GO:0043523	GO Biological Processes	regulation of neuron apoptotic process	-1.9	2.6	2.9	255	8	CTNNB1, EPHA4, CLN8, PTK2B, MAP2K4, SEMA3E, BCL2L11, NMNAT1
GO:1901184	GO Biological Processes	regulation of ERBB signaling pathway	-1.9	4.5	3.4	74	4	DUSP3, PTPN3, GPRC5A, MVB12A
GO:0071260	GO Biological Processes	cellular response to mechanical stimulus	-1.9	4.5	3.4	74	4	IGF1R, LTBR, MAP2K4, MTPN
GO:0072337	GO Biological Processes	modified amino acid transport	-1.9	6.3	3.7	40	3	MGST1, SLC6A20, SLC13A3
GO:0061458	GO Biological Processes	reproductive system development	-1.9	2.5	2.8	308	9	COL6A1, CTNNB1, HOXA9, MAS1, SF1, NOG, BCL2L11, WDR77, RNF38
GO:0120032	GO Biological Processes	regulation of plasma membrane bounded cell projection assembly	-1.9	2.9	2.9	206	7	EPS8, ATP8B1, RDX, FSCN1, AVIL, ASAP1, ARAP1
GO:0042254	GO Biological Processes	ribosome biogenesis	-1.9	2.5	2.8	309	9	RPL24, EMG1, DIS3, POP5, TRMT112, LSG1, ISG20L2, SLX9, WDR36
GO:0007626	GO Biological Processes	locomotory behavior	-1.9	2.8	2.9	207	7	ALDH1A3, DRD1, EPHA4, CLN8, EPS8, FGF12, CEND1
GO:0051260	GO Biological Processes	protein homooligomerization	-1.9	2.8	2.9	207	7	ALDH1A3, AQP5, MAT1A, NINJ1, TDO2, KCTD9, TIFA
GO:0051881	GO Biological Processes	regulation of mitochondrial membrane potential	-1.9	4.5	3.3	75	4	ALB, TSPO, COL6A1, ARL6IP5
GO:0031099	GO Biological Processes	regeneration	-1.9	3.2	3	160	6	APOD, TSPO, COL6A1, NINJ1, PTPN3, MTPN
GO:0060491	GO Biological Processes	regulation of cell projection assembly	-1.9	2.8	2.9	208	7	EPS8, ATP8B1, RDX, FSCN1, AVIL, ASAP1, ARAP1
GO:0007007	GO Biological Processes	inner mitochondrial membrane organization	-1.9	6.2	3.6	41	3	HSPA9, MTX2, CIBAR1
GO:0040036	GO Biological Processes	regulation of fibroblast growth factor receptor signaling pathway	-1.9	6.2	3.6	41	3	CTNNB1, NOG, SPRY1
GO:0098660	GO Biological Processes	inorganic ion transmembrane transport	-1.9	1.8	2.6	780	17	CFTR, CLCN5, CNGA2, CNGA4, SLC26A3, GABRA6, HSPA9, KCNJ16, SLC1A7, SLC12A3, SLC6A5, SLC6A20, SLC17A6, HCN3, CACNG6, SLC13A3, SLC36A1
GO:0006112	GO Biological Processes	energy reserve metabolic process	-1.9	4.4	3.3	76	4	ACADM, COL6A1, MC4R, PPP1R3C
GO:0051493	GO Biological Processes	regulation of cytoskeleton organization	-1.9	2	2.6	539	13	EPS8, PTK2B, GPM6B, NCKAP1L, PFDN2, RDX, S100A8, FSCN1, GMFG, AVIL, RND1, ARAP1, MTPN
GO:0043270	GO Biological Processes	positive regulation of monoatomic ion transport	-1.9	2.8	2.9	210	7	TSPO, CFTR, DRD1, FGF12, PLA2G1B, TCAF1, FXYD7
GO:0050808	GO Biological Processes	synapse organization	-1.9	2.3	2.7	368	10	CTNNB1, DRD1, EPHA4, GABRA6, IGF1R, PLXNA2, RAB29, SEMA3E, RIMS4, HAPLN4
GO:0009123	GO Biological Processes	nucleoside monophosphate metabolic process	-1.9	4.4	3.2	77	4	CDA, DCK, DPYS, PAICS
GO:0034764	GO Biological Processes	positive regulation of transmembrane transport	-1.9	2.8	2.9	211	7	CFTR, DRD1, NFE2L2, PLA2G1B, TCAF1, ACSL5, FXYD7
GO:0050807	GO Biological Processes	regulation of synapse organization	-1.9	2.4	2.7	315	9	CTNNB1, EPHA4, PTK2B, MARK1, CAMK1, ASAP1, PDZD11, LRFN2, LINGO4
GO:0061564	GO Biological Processes	axon development	-1.9	2.2	2.7	427	11	APOD, TSPO, EPHA4, GFRA3, GPM6B, IGF1R, RPL24, NOG, SEMA3E, UNC5D, ARK2C
GO:0007189	GO Biological Processes	adenylate cyclase-activating G protein-coupled receptor signaling pathway	-1.9	3.1	2.9	164	6	ADRA1B, DRD1, GALR1, MC4R, LPAR2, GPBAR1
GO:0006163	GO Biological Processes	purine nucleotide metabolic process	-1.9	2.3	2.7	371	10	COL6A1, DCK, MDH1, OGDH, PAPSS2, SLC22A13, TP53I3, PAICS, STOML2, NMNAT1
GO:0070373	GO Biological Processes	negative regulation of ERK1 and ERK2 cascade	-1.9	4.3	3.2	78	4	DUSP3, DUSP6, EPHA4, SPRY1
GO:0010976	GO Biological Processes	positive regulation of neuron projection development	-1.8	3.1	2.9	165	6	PTK2B, IGF1R, NFE2L2, CAMK1, AVIL, FBXO38
GO:0009060	GO Biological Processes	aerobic respiration	-1.8	3.1	2.9	165	6	COL6A1, MDH1, OGDH, STOML2, COQ9, SLC25A51
GO:0016202	GO Biological Processes	regulation of striated muscle tissue development	-1.8	5.9	3.5	43	3	CTNNB1, USP19, MTPN
GO:1990776	GO Biological Processes	response to angiotensin	-1.8	5.9	3.5	43	3	IGF1R, MAS1, NFE2L2
GO:0009124	GO Biological Processes	nucleoside monophosphate biosynthetic process	-1.8	5.9	3.5	43	3	CDA, DCK, PAICS
GO:0008203	GO Biological Processes	cholesterol metabolic process	-1.8	3.5	3	120	5	CFTR, CLN8, FDFT1, PON1, SMPD1
GO:0006720	GO Biological Processes	isoprenoid metabolic process	-1.8	3.5	3	120	5	ALDH1A3, FDFT1, RPE65, DOLK, RDH11
GO:0009165	GO Biological Processes	nucleotide biosynthetic process	-1.8	2.8	2.8	214	7	CDA, DCK, PAPSS2, SLC22A13, PAICS, STOML2, NMNAT1
GO:0006633	GO Biological Processes	fatty acid biosynthetic process	-1.8	3.5	3	121	5	CD74, FADS1, PLA2G1B, PRKAG3, ACSS2
GO:0046903	GO Biological Processes	secretion	-1.8	2	2.6	550	13	AQP5, BDKRB2, CFTR, MC4R, PLA2G1B, S100A8, RAB3D, TMED10, PDZD11, TMEM167B, SYT9, EXOC8, STX19
GO:0033574	GO Biological Processes	response to testosterone	-1.8	5.7	3.4	44	3	TSPO, HOXA9, IGF1R
GO:0072528	GO Biological Processes	pyrimidine-containing compound biosynthetic process	-1.8	5.7	3.4	44	3	CDA, DCK, SLC25A19
GO:0045494	GO Biological Processes	photoreceptor cell maintenance	-1.8	5.7	3.4	44	3	CLN8, IQCB1, DRAM2
GO:0051084	GO Biological Processes	'de novo' post-translational protein folding	-1.8	5.7	3.4	44	3	ENTPD5, CD74, HSPA9
GO:0044272	GO Biological Processes	sulfur compound biosynthetic process	-1.8	3	2.9	168	6	MAT1A, PAPSS2, HS2ST1, ACSL5, ACSS2, SLC25A19
GO:0170033	GO Biological Processes	L-amino acid metabolic process	-1.8	3	2.9	168	6	BCAT2, KYAT1, MAT1A, QDPR, TDO2, KYAT3
GO:1902904	GO Biological Processes	negative regulation of supramolecular fiber organization	-1.8	3	2.9	168	6	EPS8, PFDN2, RDX, GMFG, AVIL, ARAP1
GO:0009451	GO Biological Processes	RNA modification	-1.8	3	2.8	169	6	EMG1, MOCS3, TRMT112, TRMT1, OSGEP, PUS3
GO:0021536	GO Biological Processes	diencephalon development	-1.8	4.2	3.1	81	4	CTNNB1, OGDH, NOG, SEMA3E
GO:0009314	GO Biological Processes	response to radiation	-1.8	2.1	2.6	436	11	CDKN2D, COL6A1, DRD1, POLD1, RAD1, RPE65, SMPD1, TAF1, NOG, PITPNM1, GNAT3
GO:0051345	GO Biological Processes	positive regulation of hydrolase activity	-1.8	2.5	2.7	271	8	EPHA4, PLA2G1B, S100A8, BCL2L11, ARL6IP5, PSENEN, PERP, ARAP1
GO:1901861	GO Biological Processes	regulation of muscle tissue development	-1.8	5.6	3.4	45	3	CTNNB1, USP19, MTPN
GO:0043029	GO Biological Processes	T cell homeostasis	-1.8	5.6	3.4	45	3	NCKAP1L, CCNB2, BCL2L11
GO:0046849	GO Biological Processes	bone remodeling	-1.8	5.6	3.4	45	3	CTNNB1, PTK2B, RAB3D
GO:0030326	GO Biological Processes	embryonic limb morphogenesis	-1.8	3.4	2.9	124	5	CTNNB1, HOXA9, ZBTB16, NOG, BCL2L11
GO:0035113	GO Biological Processes	embryonic appendage morphogenesis	-1.8	3.4	2.9	124	5	CTNNB1, HOXA9, ZBTB16, NOG, BCL2L11
GO:0006091	GO Biological Processes	generation of precursor metabolites and energy	-1.8	2.2	2.6	382	10	ACADM, COL6A1, MC4R, MDH1, OGDH, PPP1R3C, XYLB, STOML2, COQ9, SLC25A51
GO:0072330	GO Biological Processes	monocarboxylic acid biosynthetic process	-1.8	3	2.8	171	6	ALDH1A3, CD74, FADS1, PLA2G1B, PRKAG3, ACSS2
GO:0043409	GO Biological Processes	negative regulation of MAPK cascade	-1.8	3	2.8	171	6	DUSP3, DUSP6, EPHA4, IGF1R, SMPD1, SPRY1
GO:0110053	GO Biological Processes	regulation of actin filament organization	-1.8	2.5	2.7	273	8	EPS8, PTK2B, NCKAP1L, RDX, GMFG, AVIL, ARAP1, MTPN
GO:0046661	GO Biological Processes	male sex differentiation	-1.8	2.9	2.8	172	6	CTNNB1, HOXA9, MAS1, SF1, BCL2L11, RNF38
GO:0007492	GO Biological Processes	endoderm development	-1.8	4.1	3.1	83	4	COL6A1, CTNNB1, NOG, CTR9
GO:2000027	GO Biological Processes	regulation of animal organ morphogenesis	-1.8	4.1	3.1	83	4	CTNNB1, NOG, SPRY1, PHB2
GO:0014014	GO Biological Processes	negative regulation of gliogenesis	-1.8	5.5	3.3	46	3	TSPO, CTNNB1, NOG
GO:0048483	GO Biological Processes	autonomic nervous system development	-1.8	5.5	3.3	46	3	CTNNB1, GFRA3, ACKR3
GO:0000731	GO Biological Processes	DNA synthesis involved in DNA repair	-1.8	5.5	3.3	46	3	CDKN2D, POLD1, RFC3
GO:0010717	GO Biological Processes	regulation of epithelial to mesenchymal transition	-1.8	3.3	2.9	126	5	CTNNB1, EPHA4, MARK1, NOG, SPRY1
GO:1901654	GO Biological Processes	response to ketone	-1.8	2.6	2.7	223	7	TSPO, CDA, CDK4, CFTR, HOXA9, IGF1R, SLC12A3
GO:0032870	GO Biological Processes	cellular response to hormone stimulus	-1.7	1.9	2.5	562	13	COL6A1, EPHA4, IGF1R, MAS1, NFE2L2, PDK4, PLA2G1B, RDX, NR2C1, GLP2R, BCL2L11, PHB2, WDTC1
GO:0002088	GO Biological Processes	lens development in camera-type eye	-1.7	4	3	84	4	BFSP1, CTNNB1, GJA8, BFSP2
GO:0002688	GO Biological Processes	regulation of leukocyte chemotaxis	-1.7	3.3	2.9	127	5	CD74, PTK2B, NCKAP1L, NINJ1, PERP
GO:0051205	GO Biological Processes	protein insertion into membrane	-1.7	5.4	3.3	47	3	MAL, WDR83OS, TRAM1L1
GO:0035987	GO Biological Processes	endodermal cell differentiation	-1.7	5.4	3.3	47	3	COL6A1, CTNNB1, CTR9
GO:0048634	GO Biological Processes	regulation of muscle organ development	-1.7	5.4	3.3	47	3	CTNNB1, USP19, MTPN
GO:0022617	GO Biological Processes	extracellular matrix disassembly	-1.7	5.4	3.3	47	3	EXOC8, TMPRSS6, SH3PXD2B
GO:0051784	GO Biological Processes	negative regulation of nuclear division	-1.7	5.4	3.3	47	3	RAD1, NDC80, USP44
GO:0021782	GO Biological Processes	glial cell development	-1.7	3.3	2.8	128	5	COL6A1, DRD1, GPM6B, MAL, S100A8
GO:0007015	GO Biological Processes	actin filament organization	-1.7	2.4	2.6	278	8	EPS8, PTK2B, PLA2G1B, FSCN1, PDLIM1, AVIL, RND1, ARAP1
GO:0009611	GO Biological Processes	response to wounding	-1.7	2.1	2.5	448	11	APOD, TSPO, COL6A1, DGKG, MAP2K4, SMPD1, TLN1, PAPSS2, NOG, NMNAT1, FUT10
GO:1902622	GO Biological Processes	regulation of neutrophil migration	-1.7	5.3	3.2	48	3	CD74, NCKAP1L, PERP
GO:0006862	GO Biological Processes	nucleotide transport	-1.7	5.3	3.2	48	3	SLC25A19, SLC25A51, CALHM4
GO:1902175	GO Biological Processes	regulation of oxidative stress-induced intrinsic apoptotic signaling pathway	-1.7	5.3	3.2	48	3	CTNNB1, NFE2L2, TRAP1
GO:0046173	GO Biological Processes	polyol biosynthetic process	-1.7	5.3	3.2	48	3	QDPR, SPTLC2, SPTLC3
GO:0008347	GO Biological Processes	glial cell migration	-1.7	5.3	3.2	48	3	TSPO, CTNNB1, EPHA4
GO:0034248	GO Biological Processes	regulation of amide metabolic process	-1.7	3.9	3	86	4	EPHA4, NFE2L2, PDK4, TMED10
GO:0033273	GO Biological Processes	response to vitamin	-1.7	3.9	3	86	4	TSPO, CDKN2D, IGF1R, TSHB
GO:2001056	GO Biological Processes	positive regulation of cysteine-type endopeptidase activity	-1.7	3.9	3	86	4	S100A8, BCL2L11, ARL6IP5, PERP
GO:0007411	GO Biological Processes	axon guidance	-1.7	2.6	2.6	228	7	EPHA4, GFRA3, RPL24, NOG, SEMA3E, UNC5D, ARK2C
GO:0007043	GO Biological Processes	cell-cell junction assembly	-1.7	3.2	2.8	130	5	CDH12, CTNNB1, FSCN1, TLN1, CLDN23
GO:0070646	GO Biological Processes	protein modification by small protein removal	-1.7	3.2	2.8	130	5	UCHL3, USP19, ABRAXAS2, USP44, USP54
GO:0043244	GO Biological Processes	regulation of protein-containing complex disassembly	-1.7	3.2	2.8	130	5	EPS8, IGF1R, RDX, AVIL, MTPN
GO:0006164	GO Biological Processes	purine nucleotide biosynthetic process	-1.7	2.8	2.7	178	6	DCK, PAPSS2, SLC22A13, PAICS, STOML2, NMNAT1
GO:1900542	GO Biological Processes	regulation of purine nucleotide metabolic process	-1.7	3.9	2.9	87	4	TSPO, ME2, PRKAG3, PRXL2C
GO:0001837	GO Biological Processes	epithelial to mesenchymal transition	-1.7	3.9	2.9	87	4	CTNNB1, NOG, SPRY1, PEF1
GO:0009261	GO Biological Processes	ribonucleotide catabolic process	-1.7	3.9	2.9	87	4	ENTPD5, COL6A1, DPYS, OGDH
GO:0097485	GO Biological Processes	neuron projection guidance	-1.7	2.6	2.6	229	7	EPHA4, GFRA3, RPL24, NOG, SEMA3E, UNC5D, ARK2C
GO:0016125	GO Biological Processes	sterol metabolic process	-1.7	3.2	2.8	131	5	CFTR, CLN8, FDFT1, PON1, SMPD1
GO:1902652	GO Biological Processes	secondary alcohol metabolic process	-1.7	3.2	2.8	131	5	CFTR, CLN8, FDFT1, PON1, SMPD1
GO:0007610	GO Biological Processes	behavior	-1.7	1.9	2.4	634	14	ALDH1A3, TSPO, COL6A1, DRD1, EPHA4, CLN8, EPS8, FGF12, MC4R, NPAS1, NOG, ARL6IP5, CEND1, ACSS2
GO:0006458	GO Biological Processes	'de novo' protein folding	-1.7	5.2	3.2	49	3	ENTPD5, CD74, HSPA9
GO:0008361	GO Biological Processes	regulation of cell size	-1.7	2.8	2.7	179	6	COL6A1, CLN8, RDX, SLC12A3, WDTC1, MTPN
GO:0032370	GO Biological Processes	positive regulation of lipid transport	-1.7	3.8	2.9	88	4	GALR1, NFKBIA, PON1, ACSL5
GO:0042180	GO Biological Processes	ketone metabolic process	-1.7	3.8	2.9	88	4	KYAT1, TDO2, KYAT3, COQ9
GO:0070585	GO Biological Processes	protein localization to mitochondrion	-1.7	3.8	2.9	88	4	TSPO, MTX2, EIF2AK1, TOMM40L
GO:0001657	GO Biological Processes	ureteric bud development	-1.7	3.8	2.9	88	4	CTNNB1, NOG, HS2ST1, SPRY1
GO:0006412	GO Biological Processes	translation	-1.7	2.1	2.5	397	10	EIF2S3, RPL24, RPS6KB2, SKIC2, EIF3K, AARS2, MRPS14, MRPS5, AARSD1, MRPL43
GO:0043549	GO Biological Processes	regulation of kinase activity	-1.7	2.1	2.5	397	10	CD74, CDKN2D, DUSP3, EPHA4, PTK2B, PLA2G1B, CAMK1, GPRC5A, PRKRIP1, NEK10
GO:0002831	GO Biological Processes	regulation of response to biotic stimulus	-1.7	1.9	2.4	576	13	NFE2L2, NFKBIA, NINJ1, S100A8, TAX1BP1, SLC22A13, PHB2, AARS2, COLEC12, FBXO38, TIFA, LYPLAL1, SMIM30
GO:0007416	GO Biological Processes	synapse assembly	-1.7	3.2	2.7	133	5	DRD1, GABRA6, PLXNA2, RAB29, HAPLN4
GO:0048538	GO Biological Processes	thymus development	-1.7	5	3.1	50	3	CTNNB1, CCNB2, BCL2L11
GO:0051336	GO Biological Processes	regulation of hydrolase activity	-1.7	2	2.4	457	11	DFFA, EPHA4, PLA2G1B, RDX, S100A8, BCL2L11, ARL6IP5, FICD, PSENEN, PERP, ARAP1
GO:0072164	GO Biological Processes	mesonephric tubule development	-1.7	3.8	2.9	89	4	CTNNB1, NOG, HS2ST1, SPRY1
GO:0072163	GO Biological Processes	mesonephric epithelium development	-1.7	3.8	2.9	89	4	CTNNB1, NOG, HS2ST1, SPRY1
GO:0062197	GO Biological Processes	cellular response to chemical stress	-1.7	2.3	2.5	287	8	AQP5, BDKRB2, TSPO, MGST1, NFE2L2, NINJ1, MAP2K4, ARL6IP5
GO:0061448	GO Biological Processes	connective tissue development	-1.6	2.5	2.6	234	7	COL6A1, CTNNB1, ZBTB16, NOG, SPTLC2, DHRS7B, SH3PXD2B
GO:0050821	GO Biological Processes	protein stabilization	-1.6	2.5	2.6	234	7	CD74, EPHA4, PFDN2, TAF1, USP19, PHB2, NAA16
GO:0030901	GO Biological Processes	midbrain development	-1.6	3.7	2.9	90	4	CTNNB1, RAD1, TAF1, SUDS3
GO:0048145	GO Biological Processes	regulation of fibroblast proliferation	-1.6	3.7	2.9	90	4	CD74, CDK4, CTNNB1, PLA2G1B
GO:1902305	GO Biological Processes	regulation of sodium ion transmembrane transport	-1.6	4.9	3.1	51	3	FGF12, PTPN3, FXYD7
GO:0046456	GO Biological Processes	icosanoid biosynthetic process	-1.6	4.9	3.1	51	3	CD74, FADS1, PLA2G1B
GO:0097194	GO Biological Processes	execution phase of apoptosis	-1.6	4.9	3.1	51	3	COL6A1, DFFA, XKR7
GO:0046683	GO Biological Processes	response to organophosphorus	-1.6	3.1	2.7	135	5	CFTR, SLC26A3, PTK2B, RFC3, TAF1
GO:1902903	GO Biological Processes	regulation of supramolecular fiber organization	-1.6	2.1	2.4	402	10	COL6A1, EPS8, PTK2B, NCKAP1L, PFDN2, RDX, GMFG, AVIL, ARAP1, MTPN
GO:0090150	GO Biological Processes	establishment of protein localization to membrane	-1.6	2.5	2.5	237	7	MAL, RDX, SEC62, MTX2, ASAP1, WDR83OS, TRAM1L1
GO:0006887	GO Biological Processes	exocytosis	-1.6	2.5	2.5	237	7	CFTR, RAB3D, TMED10, TMEM167B, SYT9, EXOC8, STX19
GO:0042572	GO Biological Processes	retinol metabolic process	-1.6	4.9	3.1	52	3	ALDH1A3, RPE65, RDH11
GO:0046434	GO Biological Processes	organophosphate catabolic process	-1.6	2.7	2.6	186	6	ENTPD5, COL6A1, DPYS, OGDH, PON1, SMPD1
GO:1903321	GO Biological Processes	negative regulation of protein modification by small protein conjugation or removal	-1.6	3.7	2.8	92	4	TSPO, CTNNB1, TAF1, USP44
GO:1905897	GO Biological Processes	regulation of response to endoplasmic reticulum stress	-1.6	3.7	2.8	92	4	NFE2L2, BCL2L11, USP19, FICD
GO:0006637	GO Biological Processes	acyl-CoA metabolic process	-1.6	3.7	2.8	92	4	OGDH, TDO2, ACSL5, ACSS2
GO:0035383	GO Biological Processes	thioester metabolic process	-1.6	3.7	2.8	92	4	OGDH, TDO2, ACSL5, ACSS2
GO:0034308	GO Biological Processes	primary alcohol metabolic process	-1.6	3.6	2.8	93	4	ALDH1A3, RPE65, RDH11, ACSS2
GO:1901879	GO Biological Processes	regulation of protein depolymerization	-1.6	3.6	2.8	93	4	EPS8, RDX, AVIL, MTPN
GO:0001503	GO Biological Processes	ossification	-1.6	2.3	2.4	294	8	COL6A1, CTNNB1, GPM6B, PEX7, ZBTB16, NOG, PDLIM7, ITGA11
GO:2000573	GO Biological Processes	positive regulation of DNA biosynthetic process	-1.6	4.8	3	53	3	CTNNB1, PTK2B, RFC3
GO:0060688	GO Biological Processes	regulation of morphogenesis of a branching structure	-1.6	4.8	3	53	3	CTNNB1, NOG, PHB2
GO:0032330	GO Biological Processes	regulation of chondrocyte differentiation	-1.6	4.8	3	53	3	CTNNB1, ZBTB16, MBOAT2
GO:0033209	GO Biological Processes	tumor necrosis factor-mediated signaling pathway	-1.6	4.8	3	53	3	PTK2B, NFKBIA, TIFA
GO:0021695	GO Biological Processes	cerebellar cortex development	-1.6	4.8	3	53	3	OGDH, CEND1, MTPN
GO:0008360	GO Biological Processes	regulation of cell shape	-1.6	3	2.6	139	5	EPS8, PTK2B, RDX, SEMA3E, ARAP1
GO:0031175	GO Biological Processes	neuron projection development	-1.6	1.8	2.3	717	15	APOD, TSPO, CTNNB1, EPHA4, PTK2B, GFRA3, GPM6B, NCKAP1L, IGF1R, RPL24, NOG, SEMA3E, ZNF335, UNC5D, ARK2C
GO:0051248	GO Biological Processes	negative regulation of protein metabolic process	-1.6	1.7	2.2	782	16	APOD, TSPO, CTNNB1, DUSP3, EPHA4, CLN8, PFDN2, CTSA, PTPN3, SNRNP70, TAF1, GPRC5A, EIF2AK1, PRKRIP1, USP44, NCOA7
GO:0021954	GO Biological Processes	central nervous system neuron development	-1.6	3.6	2.7	94	4	DRD1, EPHA4, OGDH, SEMA3E
GO:0071897	GO Biological Processes	DNA biosynthetic process	-1.6	3.6	2.7	94	4	CDKN2D, POLD1, RFC3, POLE3
GO:0007032	GO Biological Processes	endosome organization	-1.6	3.6	2.7	94	4	RAB22A, PLEKHF2, MVB12A, EXOC8
GO:0021766	GO Biological Processes	hippocampus development	-1.6	3.6	2.7	94	4	DRD1, IGF1R, MAS1, OGDH
GO:0048146	GO Biological Processes	positive regulation of fibroblast proliferation	-1.6	4.7	3	54	3	CD74, CDK4, PLA2G1B
GO:0042304	GO Biological Processes	regulation of fatty acid biosynthetic process	-1.6	4.7	3	54	3	CD74, PDK4, WDTC1
GO:0034332	GO Biological Processes	adherens junction organization	-1.6	4.7	3	54	3	CDH12, CTNNB1, EPHA4
GO:0071622	GO Biological Processes	regulation of granulocyte chemotaxis	-1.6	4.7	3	54	3	CD74, NCKAP1L, PERP
GO:0030900	GO Biological Processes	forebrain development	-1.6	2	2.3	412	10	ALDH1A3, CTNNB1, DRD1, IGF1R, MAS1, OGDH, NOG, SEMA3E, ZNF335, FUT10
GO:0072657	GO Biological Processes	protein localization to membrane	-1.6	2	2.3	472	11	MAL, RDX, SEC62, RAB29, ARL6IP5, MTX2, RAB32, ASAP1, WDR83OS, TRAM1L1, SH3PXD2B
GO:0009267	GO Biological Processes	cellular response to starvation	-1.6	2.6	2.5	191	6	ALB, IGF1R, FADS1, NFE2L2, PDK4, PRKAG3
GO:0071345	GO Biological Processes	cellular response to cytokine stimulus	-1.6	1.7	2.2	787	16	BCAT2, CD74, CDK4, CISH, EPHA4, EPS8, PTK2B, IGF1R, NFE2L2, NFKBIA, ABCD4, CTR9, PCOLCE2, ACKR4, ACKR3, TIFA
GO:0015909	GO Biological Processes	long-chain fatty acid transport	-1.6	4.6	2.9	55	3	BDKRB2, PLA2G1B, ABCD4
GO:0010660	GO Biological Processes	regulation of muscle cell apoptotic process	-1.6	3.5	2.7	96	4	PTK2B, IGF1R, NFE2L2, SIRT5
GO:0002690	GO Biological Processes	positive regulation of leukocyte chemotaxis	-1.6	3.5	2.7	96	4	CD74, PTK2B, NCKAP1L, PERP
GO:1901874	GO Biological Processes	negative regulation of post-translational protein modification	-1.6	3.5	2.7	96	4	TSPO, CTNNB1, TAF1, USP44
GO:0043122	GO Biological Processes	regulation of canonical NF-kappaB signal transduction	-1.6	2.2	2.4	300	8	CD74, LTBR, MAS1, NFKBIA, NFKBIB, LITAF, MIER1, TIFA
GO:0016042	GO Biological Processes	lipid catabolic process	-1.6	2.2	2.4	300	8	ACADM, CRAT, PCCB, PEX7, PLA2G1B, ABCD4, SMPD1, ECHDC1
GO:0006109	GO Biological Processes	regulation of carbohydrate metabolic process	-1.5	2.6	2.5	193	6	ACADM, MAS1, PDK4, PPP1R3C, PRKAG3, PRXL2C
GO:0046474	GO Biological Processes	glycerophospholipid biosynthetic process	-1.5	2.6	2.5	193	6	BMX, CHAT, DGKG, PCYT1A, PITPNM1, DHRS7B
GO:0010565	GO Biological Processes	regulation of ketone metabolic process	-1.5	2.9	2.6	143	5	CD74, PDK4, SLC22A13, WDTC1, SIRT5
GO:0072073	GO Biological Processes	kidney epithelium development	-1.5	2.9	2.6	143	5	CTNNB1, EPHA4, NOG, HS2ST1, SPRY1
GO:0000209	GO Biological Processes	protein polyubiquitination	-1.5	2.4	2.4	246	7	CTNNB1, TAF1, TPP2, UBE2O, WDR77, FBXO38, ARK2C
GO:0030162	GO Biological Processes	regulation of proteolysis	-1.5	1.9	2.2	538	12	EPHA4, CLN8, PTK2B, NFE2L2, PTPN3, S100A8, TAF1, BCL2L11, ARL6IP5, USP19, PSENEN, PERP
GO:0046330	GO Biological Processes	positive regulation of JNK cascade	-1.5	3.5	2.7	97	4	PTK2B, LTBR, MAP2K4, MBIP
GO:0022604	GO Biological Processes	regulation of cell morphogenesis	-1.5	2.4	2.4	247	7	EPHA4, EPS8, PTK2B, RDX, SEMA3E, PARP6, ARAP1
GO:0021543	GO Biological Processes	pallium development	-1.5	2.6	2.5	194	6	CTNNB1, DRD1, IGF1R, MAS1, OGDH, FUT10
GO:0052548	GO Biological Processes	regulation of endopeptidase activity	-1.5	2.6	2.5	194	6	EPHA4, S100A8, BCL2L11, ARL6IP5, PSENEN, PERP
GO:0006289	GO Biological Processes	nucleotide-excision repair	-1.5	4.5	2.9	56	3	CETN2, POLD1, USP44
GO:0030865	GO Biological Processes	cortical cytoskeleton organization	-1.5	4.5	2.9	56	3	PTK2B, NCKAP1L, TLN1
GO:0060675	GO Biological Processes	ureteric bud morphogenesis	-1.5	4.5	2.9	56	3	CTNNB1, NOG, HS2ST1
GO:0009191	GO Biological Processes	ribonucleoside diphosphate catabolic process	-1.5	4.5	2.9	56	3	ENTPD5, COL6A1, OGDH
GO:0046467	GO Biological Processes	membrane lipid biosynthetic process	-1.5	2.9	2.5	145	5	CLN8, SMPD1, SPTLC2, SPTLC3, CERS3
GO:0006913	GO Biological Processes	nucleocytoplasmic transport	-1.5	2.4	2.4	249	7	DRD1, HSPA9, NFKBIA, CAMK1, PHB2, LSG1, POLDIP3
GO:0030099	GO Biological Processes	myeloid cell differentiation	-1.5	2.2	2.3	305	8	CTNNB1, FLI1, NCKAP1L, HSPA9, LTBR, ZBTB16, DHRS7B, EIF2AK1
GO:0048599	GO Biological Processes	oocyte development	-1.5	4.4	2.8	57	3	CTNNB1, PTK2B, WDR77
GO:0042220	GO Biological Processes	response to cocaine	-1.5	4.4	2.8	57	3	DRD1, PTK2B, SMPD1
GO:0072171	GO Biological Processes	mesonephric tubule morphogenesis	-1.5	4.4	2.8	57	3	CTNNB1, NOG, HS2ST1
GO:0033013	GO Biological Processes	tetrapyrrole metabolic process	-1.5	4.4	2.8	57	3	TSPO, ABCD4, EIF2AK1
GO:0050853	GO Biological Processes	B cell receptor signaling pathway	-1.5	4.4	2.8	57	3	BMX, NCKAP1L, NFKBIA
GO:0045088	GO Biological Processes	regulation of innate immune response	-1.5	1.9	2.2	482	11	NFE2L2, NFKBIA, NINJ1, S100A8, TAX1BP1, PHB2, AARS2, COLEC12, TIFA, LYPLAL1, SMIM30
GO:0051169	GO Biological Processes	nuclear transport	-1.5	2.4	2.4	250	7	DRD1, HSPA9, NFKBIA, CAMK1, PHB2, LSG1, POLDIP3
GO:0006721	GO Biological Processes	terpenoid metabolic process	-1.5	3.4	2.6	99	4	ALDH1A3, FDFT1, RPE65, RDH11
GO:0015914	GO Biological Processes	phospholipid transport	-1.5	3.4	2.6	99	4	ATP8B1, PITPNM1, XKR7, TNFAIP8L3
GO:0040011	GO Biological Processes	locomotion	-1.5	2.1	2.3	364	9	COL6A1, NCKAP1L, NINJ1, PLA2G1B, S100A8, CXCL14, SEMA3E, ACKR4, ACKR3
GO:0006511	GO Biological Processes	ubiquitin-dependent protein catabolic process	-1.5	1.8	2.2	546	12	CTNNB1, IPP, NFE2L2, TAF1, UCHL3, FEM1C, WDR77, FBXO38, USP44, MVB12A, ASB9, FBXL16
GO:0043467	GO Biological Processes	regulation of generation of precursor metabolites and energy	-1.5	2.9	2.5	147	5	PPP1R3C, TRAP1, PHB2, PRKAG3, PRXL2C
GO:0032869	GO Biological Processes	cellular response to insulin stimulus	-1.5	2.5	2.4	198	6	COL6A1, EPHA4, IGF1R, PDK4, PLA2G1B, WDTC1
GO:0071216	GO Biological Processes	cellular response to biotic stimulus	-1.5	2.3	2.3	252	7	TSPO, CDA, CDK4, NFKBIA, NFKBIB, LITAF, CTR9
GO:0018108	GO Biological Processes	peptidyl-tyrosine phosphorylation	-1.5	4.4	2.8	58	3	EPHA4, PTK2B, IGF1R
GO:0051656	GO Biological Processes	establishment of organelle localization	-1.5	2	2.2	425	10	CTNNB1, MARK1, SPRY1, NDC80, TMED10, ABRAXAS2, PDZD11, LSG1, EXOC8, PEF1
GO:0045596	GO Biological Processes	negative regulation of cell differentiation	-1.5	1.7	2.1	739	15	TSPO, CD74, CTNNB1, EPHA4, PTK2B, HOXA9, HSPA9, MARK1, NFE2L2, NFKBIA, ZBTB16, NOG, CTR9, IQCB1, SPRY1
GO:0099175	GO Biological Processes	regulation of postsynapse organization	-1.5	2.8	2.5	148	5	EPHA4, PTK2B, MARK1, ASAP1, LRFN2
GO:0008584	GO Biological Processes	male gonad development	-1.5	2.8	2.5	148	5	HOXA9, MAS1, SF1, BCL2L11, RNF38
GO:0009636	GO Biological Processes	response to toxic substance	-1.5	2.3	2.3	253	7	ALB, COL6A1, MGST1, NFE2L2, PON1, RAB29, RDH11
GO:0098754	GO Biological Processes	detoxification	-1.5	2.8	2.4	149	5	ALB, MGST1, NFE2L2, RAB29, RDH11
GO:0046546	GO Biological Processes	development of primary male sexual characteristics	-1.5	2.8	2.4	149	5	HOXA9, MAS1, SF1, BCL2L11, RNF38
GO:0009134	GO Biological Processes	nucleoside diphosphate catabolic process	-1.5	4.3	2.8	59	3	ENTPD5, COL6A1, OGDH
GO:0039532	GO Biological Processes	negative regulation of cytoplasmic pattern recognition receptor signaling pathway	-1.5	4.3	2.8	59	3	TAX1BP1, AARS2, LYPLAL1
GO:0018212	GO Biological Processes	peptidyl-tyrosine modification	-1.5	4.3	2.8	59	3	EPHA4, PTK2B, IGF1R
GO:0048278	GO Biological Processes	vesicle docking	-1.5	4.3	2.8	59	3	CFTR, EXOC8, STX19
GO:0030837	GO Biological Processes	negative regulation of actin filament polymerization	-1.5	4.3	2.8	59	3	EPS8, RDX, AVIL
GO:0051640	GO Biological Processes	organelle localization	-1.5	1.8	2.2	551	12	CFTR, CTNNB1, MARK1, SPRY1, NDC80, TMED10, ABRAXAS2, PDZD11, LSG1, EXOC8, STX19, PEF1
GO:0045859	GO Biological Processes	regulation of protein kinase activity	-1.5	2.1	2.2	369	9	CDKN2D, DUSP3, EPHA4, PTK2B, PLA2G1B, CAMK1, GPRC5A, PRKRIP1, NEK10
GO:1904062	GO Biological Processes	regulation of monoatomic cation transmembrane transport	-1.5	2.2	2.3	311	8	DRD1, PTK2B, FGF12, PLA2G1B, PTPN3, PHB2, FXYD7, CACNG6
GO:0045333	GO Biological Processes	cellular respiration	-1.5	2.5	2.4	201	6	COL6A1, MDH1, OGDH, STOML2, COQ9, SLC25A51
GO:0048534	GO Biological Processes	hematopoietic or lymphoid organ development	-1.5	3.3	2.6	102	4	CTNNB1, LTBR, CCNB2, BCL2L11
GO:0050773	GO Biological Processes	regulation of dendrite development	-1.5	3.3	2.6	102	4	DGKG, EPHA4, MARK1, PARP6
GO:0043279	GO Biological Processes	response to alkaloid	-1.5	3.3	2.6	102	4	DRD1, PTK2B, IGF1R, SMPD1
GO:0015833	GO Biological Processes	peptide transport	-1.5	3.3	2.6	102	4	MC4R, MGST1, S100A8, SLC13A3
GO:0030029	GO Biological Processes	actin filament-based process	-1.5	1.8	2.1	616	13	EPS8, PTK2B, FGF12, NCKAP1L, PLA2G1B, FSCN1, TLN1, PDLIM1, PDLIM7, GMFG, AVIL, RND1, ARAP1
GO:1901136	GO Biological Processes	carbohydrate derivative catabolic process	-1.5	2.5	2.3	202	6	ENTPD5, CDA, COL6A1, DPYS, OGDH, SMPD1
GO:0019221	GO Biological Processes	cytokine-mediated signaling pathway	-1.5	2	2.2	431	10	CD74, CISH, EPHA4, PTK2B, IGF1R, NFKBIA, CTR9, ACKR4, ACKR3, TIFA
GO:0043434	GO Biological Processes	response to peptide hormone	-1.5	2	2.2	431	10	COL6A1, EPHA4, IGF1R, MAS1, MC4R, NFE2L2, PDK4, PLA2G1B, GLP2R, WDTC1
GO:0008543	GO Biological Processes	fibroblast growth factor receptor signaling pathway	-1.5	3.3	2.5	103	4	CTNNB1, EPHA4, IGF1R, NOG
GO:0008202	GO Biological Processes	steroid metabolic process	-1.5	2.3	2.3	257	7	TSPO, CFTR, CLN8, FDFT1, ATP8B1, PON1, SMPD1
GO:0034767	GO Biological Processes	positive regulation of monoatomic ion transmembrane transport	-1.4	2.8	2.4	152	5	CFTR, DRD1, PLA2G1B, TCAF1, FXYD7
GO:0019941	GO Biological Processes	modification-dependent protein catabolic process	-1.4	1.8	2.1	557	12	CTNNB1, IPP, NFE2L2, TAF1, UCHL3, FEM1C, WDR77, FBXO38, USP44, MVB12A, ASB9, FBXL16
GO:0009994	GO Biological Processes	oocyte differentiation	-1.4	4.1	2.7	61	3	CTNNB1, PTK2B, WDR77
GO:0060562	GO Biological Processes	epithelial tube morphogenesis	-1.4	2.1	2.2	316	8	CTNNB1, EPHA4, NOG, HS2ST1, SEMA3E, SPRY1, PHB2, PERP
GO:0006979	GO Biological Processes	response to oxidative stress	-1.4	2	2.2	375	9	APOD, COL6A1, PTK2B, MGST1, NFE2L2, MAP2K4, PDLIM1, ARL6IP5, NCOA7
GO:0007163	GO Biological Processes	establishment or maintenance of cell polarity	-1.4	2.5	2.3	205	6	NCKAP1L, IGF1R, FSCN1, PDLIM1, SPRY1, NDC80
GO:0042445	GO Biological Processes	hormone metabolic process	-1.4	2.5	2.3	205	6	ALDH1A3, TSPO, RPE65, PAPSS2, RDH11, CPA4
GO:1990830	GO Biological Processes	cellular response to leukemia inhibitory factor	-1.4	3.2	2.5	105	4	BCAT2, EPS8, ABCD4, PCOLCE2
GO:0043255	GO Biological Processes	regulation of carbohydrate biosynthetic process	-1.4	3.2	2.5	105	4	ACADM, MAS1, PPP1R3C, PRKAG3
GO:0048812	GO Biological Processes	neuron projection morphogenesis	-1.4	1.9	2.1	498	11	CTNNB1, EPHA4, GFRA3, NCKAP1L, IGF1R, RPL24, NOG, SEMA3E, ZNF335, UNC5D, ARK2C
GO:0032271	GO Biological Processes	regulation of protein polymerization	-1.4	2.5	2.3	206	6	EPS8, PTK2B, NCKAP1L, RDX, AVIL, MTPN
GO:0051668	GO Biological Processes	localization within membrane	-1.4	1.8	2.1	561	12	MAL, RDX, SEC62, RAB29, ARL6IP5, MTX2, RAB32, ASAP1, WDR83OS, TRAM1L1, EXOC8, SH3PXD2B
GO:0070228	GO Biological Processes	regulation of lymphocyte apoptotic process	-1.4	4.1	2.7	62	3	CD74, BCL2L11, PERP
GO:0038065	GO Biological Processes	collagen-activated signaling pathway	-1.4	4.1	2.7	62	3	EPHA4, IGF1R, ITGA11
GO:0140029	GO Biological Processes	exocytic process	-1.4	4.1	2.7	62	3	CFTR, EXOC8, STX19
GO:0009583	GO Biological Processes	detection of light stimulus	-1.4	4.1	2.7	62	3	RPE65, PITPNM1, GNAT3
GO:0170041	GO Biological Processes	non-proteinogenic amino acid metabolic process	-1.4	4.1	2.7	62	3	KYAT1, TDO2, KYAT3
GO:0043632	GO Biological Processes	modification-dependent macromolecule catabolic process	-1.4	1.8	2.1	562	12	CTNNB1, IPP, NFE2L2, TAF1, UCHL3, FEM1C, WDR77, FBXO38, USP44, MVB12A, ASB9, FBXL16
GO:0006766	GO Biological Processes	vitamin metabolic process	-1.4	3.2	2.5	106	4	BTD, ABCD4, RPE65, SLC25A19
GO:0015718	GO Biological Processes	monocarboxylic acid transport	-1.4	2.7	2.3	155	5	BDKRB2, ATP8B1, PLA2G1B, ABCD4, SLC22A13
GO:2000377	GO Biological Processes	regulation of reactive oxygen species metabolic process	-1.4	2.7	2.3	156	5	TSPO, PTK2B, NFE2L2, TRAP1, SIRT5
GO:0097306	GO Biological Processes	cellular response to alcohol	-1.4	3.1	2.4	107	4	CDK4, CFTR, CTNNB1, IGF1R
GO:1990823	GO Biological Processes	response to leukemia inhibitory factor	-1.4	3.1	2.4	107	4	BCAT2, EPS8, ABCD4, PCOLCE2
GO:0031400	GO Biological Processes	negative regulation of protein modification process	-1.4	2.1	2.2	321	8	TSPO, CTNNB1, DUSP3, TAF1, GPRC5A, PRKRIP1, USP44, NCOA7
GO:0019674	GO Biological Processes	NAD metabolic process	-1.4	4	2.6	63	3	MDH1, SLC22A13, NMNAT1
GO:0006903	GO Biological Processes	vesicle targeting	-1.4	4	2.6	63	3	TMED10, EXOC8, PEF1
GO:0006767	GO Biological Processes	water-soluble vitamin metabolic process	-1.4	4	2.6	63	3	BTD, ABCD4, SLC25A19
GO:0006626	GO Biological Processes	protein targeting to mitochondrion	-1.4	4	2.6	63	3	TSPO, MTX2, TOMM40L
GO:0006605	GO Biological Processes	protein targeting	-1.4	2.2	2.2	264	7	TSPO, PEX7, SEC62, MTX2, TOMM40L, FUT10, TRAM1L1
GO:0051347	GO Biological Processes	positive regulation of transferase activity	-1.4	2.2	2.2	264	7	CD74, EPHA4, PTK2B, PLA2G1B, RFC3, CAMK1, NEK10
GO:0035239	GO Biological Processes	tube morphogenesis	-1.4	1.7	2	694	14	APOD, CTNNB1, EPHA4, PTK2B, NINJ1, NOG, HS2ST1, SEMA3E, BCL2L11, SPRY1, PHB2, TSPAN12, ACKR3, PERP
GO:0120039	GO Biological Processes	plasma membrane bounded cell projection morphogenesis	-1.4	1.8	2.1	503	11	CTNNB1, EPHA4, GFRA3, NCKAP1L, IGF1R, RPL24, NOG, SEMA3E, ZNF335, UNC5D, ARK2C
GO:0032368	GO Biological Processes	regulation of lipid transport	-1.4	2.7	2.3	157	5	TSPO, GALR1, NFKBIA, PON1, ACSL5
GO:0009411	GO Biological Processes	response to UV	-1.4	2.7	2.3	157	5	CDKN2D, COL6A1, POLD1, SMPD1, TAF1
GO:0042274	GO Biological Processes	ribosomal small subunit biogenesis	-1.4	3.1	2.4	108	4	EMG1, TRMT112, SLX9, WDR36
GO:0021549	GO Biological Processes	cerebellum development	-1.4	3.1	2.4	108	4	IGF1R, OGDH, CEND1, MTPN
GO:0019226	GO Biological Processes	transmission of nerve impulse	-1.4	3.9	2.6	64	3	COL6A1, DRD1, RGS21
GO:0009260	GO Biological Processes	ribonucleotide biosynthetic process	-1.4	2.7	2.3	158	5	CDA, DCK, PAPSS2, PAICS, STOML2
GO:0044092	GO Biological Processes	negative regulation of molecular function	-1.4	1.7	2	634	13	DFFA, DUSP3, GALR1, NFKBIA, RDX, CAMK1, TAX1BP1, GPRC5A, NOG, FICD, PHB2, PRKRIP1, USP44
GO:0019217	GO Biological Processes	regulation of fatty acid metabolic process	-1.4	3.1	2.4	109	4	CD74, PDK4, SLC22A13, WDTC1
GO:0032543	GO Biological Processes	mitochondrial translation	-1.4	3.1	2.4	109	4	AARS2, MRPS14, MRPS5, MRPL43
GO:0071222	GO Biological Processes	cellular response to lipopolysaccharide	-1.4	2.4	2.2	212	6	TSPO, CDK4, NFKBIA, NFKBIB, LITAF, CTR9
GO:0050905	GO Biological Processes	neuromuscular process	-1.4	2.6	2.3	159	5	ALDH1A3, DRD1, CLN8, FGF12, NPAS1
GO:0044770	GO Biological Processes	cell cycle phase transition	-1.4	2.6	2.3	159	5	CDK4, EPS8, RPL24, CCNB2, NDC80
GO:0032868	GO Biological Processes	response to insulin	-1.4	2.2	2.2	268	7	COL6A1, EPHA4, IGF1R, MC4R, PDK4, PLA2G1B, WDTC1
GO:0002931	GO Biological Processes	response to ischemia	-1.4	3.9	2.6	65	3	PTK2B, NFE2L2, ABRAXAS2
GO:0031647	GO Biological Processes	regulation of protein stability	-1.4	2	2.1	386	9	CD74, EPHA4, PFDN2, CTSA, TAF1, NDC80, USP19, PHB2, NAA16
GO:0060326	GO Biological Processes	cell chemotaxis	-1.4	2.4	2.2	213	6	NINJ1, PLA2G1B, S100A8, CXCL14, ACKR4, ACKR3
GO:0048858	GO Biological Processes	cell projection morphogenesis	-1.4	1.8	2	510	11	CTNNB1, EPHA4, GFRA3, NCKAP1L, IGF1R, RPL24, NOG, SEMA3E, ZNF335, UNC5D, ARK2C
GO:0043123	GO Biological Processes	positive regulation of canonical NF-kappaB signal transduction	-1.4	2.4	2.2	214	6	CD74, LTBR, MAS1, LITAF, MIER1, TIFA
GO:0045017	GO Biological Processes	glycerolipid biosynthetic process	-1.4	2.4	2.2	214	6	BMX, CHAT, DGKG, PCYT1A, PITPNM1, DHRS7B
GO:0052547	GO Biological Processes	regulation of peptidase activity	-1.4	2.4	2.2	214	6	EPHA4, S100A8, BCL2L11, ARL6IP5, PSENEN, PERP
GO:0048771	GO Biological Processes	tissue remodeling	-1.4	3	2.4	111	4	COL6A1, CTNNB1, PTK2B, RAB3D
GO:0072593	GO Biological Processes	reactive oxygen species metabolic process	-1.4	3	2.4	111	4	COL6A1, NFE2L2, PDK4, SH3PXD2B
GO:0007584	GO Biological Processes	response to nutrient	-1.4	2.6	2.3	161	5	TSPO, CDKN2D, IGF1R, NFE2L2, TSHB
GO:0055080	GO Biological Processes	monoatomic cation homeostasis	-1.4	1.8	2	512	11	CFTR, SLC26A3, PDK4, S100A8, SLC12A3, EIF2AK1, STOML2, FAM20A, FATE1, CIB3, TMPRSS6
GO:0060291	GO Biological Processes	long-term synaptic potentiation	-1.4	3.8	2.5	66	3	DRD1, PTK2B, NOG
GO:1905330	GO Biological Processes	regulation of morphogenesis of an epithelium	-1.4	3.8	2.5	66	3	CTNNB1, NOG, PHB2
GO:0006665	GO Biological Processes	sphingolipid metabolic process	-1.3	2.6	2.2	162	5	CLN8, SMPD1, SPTLC2, SPTLC3, CERS3
GO:0006364	GO Biological Processes	rRNA processing	-1.3	2.3	2.2	216	6	EMG1, DIS3, POP5, TRMT112, SLX9, WDR36
GO:0010001	GO Biological Processes	glial cell differentiation	-1.3	2.3	2.2	216	6	COL6A1, CTNNB1, DRD1, GPM6B, MAL, S100A8
GO:0007507	GO Biological Processes	heart development	-1.3	1.7	2	578	12	ACADM, COL6A1, CTNNB1, FGF12, IGF1R, MAP2K4, PDLIM1, NOG, PDLIM7, SPRY1, POPDC3, SH3PXD2B
GO:0051494	GO Biological Processes	negative regulation of cytoskeleton organization	-1.3	2.6	2.2	163	5	EPS8, RDX, GMFG, AVIL, ARAP1
GO:0050920	GO Biological Processes	regulation of chemotaxis	-1.3	2.3	2.2	217	6	CD74, DUSP3, PTK2B, NCKAP1L, NINJ1, PERP
GO:1905954	GO Biological Processes	positive regulation of lipid localization	-1.3	3	2.3	113	4	GALR1, NFKBIA, PON1, ACSL5
GO:0009166	GO Biological Processes	nucleotide catabolic process	-1.3	3	2.3	113	4	ENTPD5, COL6A1, DPYS, OGDH
GO:0046394	GO Biological Processes	carboxylic acid biosynthetic process	-1.3	2.1	2.1	274	7	ALDH1A3, BCAT2, CD74, FADS1, PLA2G1B, PRKAG3, ACSS2
GO:0034655	GO Biological Processes	nucleobase-containing compound catabolic process	-1.3	2	2.1	333	8	ENTPD5, CDA, COL6A1, DFFA, DPYS, OGDH, SKIC2, DIS3
GO:0072078	GO Biological Processes	nephron tubule morphogenesis	-1.3	3.7	2.5	68	3	CTNNB1, NOG, HS2ST1
GO:0006081	GO Biological Processes	aldehyde metabolic process	-1.3	3.7	2.5	68	3	ALDH1A3, RPE65, RDH11
GO:0046390	GO Biological Processes	ribose phosphate biosynthetic process	-1.3	2.5	2.2	165	5	CDA, DCK, PAPSS2, PAICS, STOML2
GO:0016053	GO Biological Processes	organic acid biosynthetic process	-1.3	2.1	2.1	277	7	ALDH1A3, BCAT2, CD74, FADS1, PLA2G1B, PRKAG3, ACSS2
GO:0007219	GO Biological Processes	Notch signaling pathway	-1.3	2.9	2.3	115	4	NFKBIA, PSENEN, PERP, DTX3
GO:0008286	GO Biological Processes	insulin receptor signaling pathway	-1.3	2.9	2.3	115	4	COL6A1, EPHA4, IGF1R, PDK4
GO:0050801	GO Biological Processes	monoatomic ion homeostasis	-1.3	1.8	2	522	11	CFTR, SLC26A3, PDK4, S100A8, SLC12A3, EIF2AK1, STOML2, FAM20A, FATE1, CIB3, TMPRSS6
GO:0043525	GO Biological Processes	positive regulation of neuron apoptotic process	-1.3	3.7	2.4	69	3	CTNNB1, MAP2K4, BCL2L11
GO:0048857	GO Biological Processes	neural nucleus development	-1.3	3.7	2.4	69	3	ALDH1A3, RAD1, SUDS3
GO:1901880	GO Biological Processes	negative regulation of protein depolymerization	-1.3	3.7	2.4	69	3	EPS8, RDX, AVIL
GO:0051865	GO Biological Processes	protein autoubiquitination	-1.3	3.7	2.4	69	3	ASB4, TRIM68, OBI1
GO:0007292	GO Biological Processes	female gamete generation	-1.3	2.5	2.2	167	5	CTNNB1, PTK2B, CCNB2, NDC80, WDR77
GO:0031966	GO Cellular Components	mitochondrial membrane	-5	2.7	5.2	784	25	ACADM, TSPO, CRAT, EPHA4, HSPA9, MGST1, OGDH, BCL2L11, TRAP1, MTX2, RAB32, PHB2, STOML2, ACSL5, COQ9, SLC25A19, MRPS14, MRPS5, TOMM40L, MRPL43, FATE1, SLC25A51, CIBAR1, SLC25A48, SMIM30
GO:0005759	GO Cellular Components	mitochondrial matrix	-4.2	2.9	4.8	520	18	ACADM, ACADSB, BCAT2, BTD, HSPA9, ME2, ALDH6A1, OGDH, PCCB, PDK4, TRAP1, SIRT5, ACSS2, NGB, MRPS14, MRPS5, ALKBH7, MRPL43
GO:0098793	GO Cellular Components	presynapse	-4	2.6	4.6	640	20	CLCN5, CTNNB1, DRD1, EPHA4, CLN8, PTK2B, SYP, SLC6A5, LPAR2, NOG, RAB3D, ARL6IP5, PHB2, PSENEN, SLC17A6, LRFN2, HCN3, RIMS4, SYT9, STX19
GO:0005741	GO Cellular Components	mitochondrial outer membrane	-4	4.1	5.1	228	11	TSPO, EPHA4, HSPA9, MGST1, BCL2L11, MTX2, RAB32, PHB2, ACSL5, TOMM40L, FATE1
GO:0045177	GO Cellular Components	apical part of cell	-3.6	2.8	4.4	479	16	AQP5, CETN2, CFTR, CLCN5, CTNNB1, SLC26A3, MAL, ATP8B1, RDX, SLC12A3, SLC22A13, UPK1A, SLC6A20, DRAM2, SLC36A1, GNAT3
GO:0031968	GO Cellular Components	organelle outer membrane	-3.6	3.6	4.6	257	11	TSPO, EPHA4, HSPA9, MGST1, BCL2L11, MTX2, RAB32, PHB2, ACSL5, TOMM40L, FATE1
GO:0019867	GO Cellular Components	outer membrane	-3.5	3.6	4.6	259	11	TSPO, EPHA4, HSPA9, MGST1, BCL2L11, MTX2, RAB32, PHB2, ACSL5, TOMM40L, FATE1
GO:0005912	GO Cellular Components	adherens junction	-3.3	4	4.5	189	9	CDH12, CTNNB1, EPHA4, RDX, TLN1, PDLIM1, PDLIM7, RND1, PDZD11
GO:0048786	GO Cellular Components	presynaptic active zone	-3.3	5.9	5	85	6	CTNNB1, SYP, LPAR2, PHB2, RIMS4, STX19
GO:0031903	GO Cellular Components	microbody membrane	-3	6.5	4.8	65	5	MGST1, PEX7, ABCD4, DHRS7B, PEX5L
GO:0005778	GO Cellular Components	peroxisomal membrane	-3	6.5	4.8	65	5	MGST1, PEX7, ABCD4, DHRS7B, PEX5L
GO:0061695	GO Cellular Components	transferase complex, transferring phosphorus-containing groups	-2.9	3	3.9	305	11	CDK4, CDKN2D, IGF1R, POLD1, TAF1, SUPT3H, CCNB2, CTR9, PRKAG3, POLE3, NEK10
GO:0042588	GO Cellular Components	zymogen granule	-2.9	13	5.9	19	3	RAB3D, TMED10, ZG16
GO:0002102	GO Cellular Components	podosome	-2.9	8.2	5.1	41	4	FSCN1, ASAP1, AFAP1L1, SH3PXD2B
GO:0016324	GO Cellular Components	apical plasma membrane	-2.8	2.6	3.7	413	13	AQP5, CFTR, SLC26A3, MAL, ATP8B1, RDX, SLC12A3, SLC22A13, UPK1A, SLC6A20, DRAM2, SLC36A1, GNAT3
GO:0042734	GO Cellular Components	presynaptic membrane	-2.8	3.7	4	181	8	CTNNB1, DRD1, EPHA4, SYP, SLC6A5, LPAR2, PSENEN, STX19
GO:0031461	GO Cellular Components	cullin-RING ubiquitin ligase complex	-2.8	3.3	3.9	227	9	IPP, WDTC1, ASB4, FEM1C, WDR77, FBXO38, ASB9, FBXL16, PEF1
GO:0015629	GO Cellular Components	actin cytoskeleton	-2.7	2.4	3.5	530	15	IPP, RDX, FSCN1, PDLIM1, PDLIM7, GMFG, APBB3, AVIL, RND1, STOML2, ASAP1, RAB22A, AFAP1L1, MTPN, SH3PXD2B
GO:0005742	GO Cellular Components	mitochondrial outer membrane translocase complex	-2.7	11	5.4	22	3	HSPA9, MTX2, TOMM40L
GO:0098799	GO Cellular Components	outer mitochondrial membrane protein complex	-2.6	11	5.2	23	3	HSPA9, MTX2, TOMM40L
GO:0005743	GO Cellular Components	mitochondrial inner membrane	-2.5	2.3	3.3	506	14	CRAT, HSPA9, TRAP1, MTX2, PHB2, STOML2, COQ9, SLC25A19, MRPS14, MRPS5, MRPL43, SLC25A51, CIBAR1, SLC25A48
GO:0097060	GO Cellular Components	synaptic membrane	-2.5	2.4	3.3	452	13	CTNNB1, DRD1, EPHA4, GABRA6, NINJ1, SLC1A7, SYP, SLC6A5, LPAR2, PSENEN, LRFN2, RIMS4, STX19
GO:0005667	GO Cellular Components	transcription regulator complex	-2.4	2.3	3.2	521	14	CDK4, CTNNB1, HOXA9, NFE2L2, NFYA, TAF1, ZBTB16, SUPT3H, RFXANK, PDLIM1, CBX5, DHRS7B, MIER1, NAA16
GO:0005911	GO Cellular Components	cell-cell junction	-2.3	2.2	3.1	527	14	CDH12, CDK4, CTNNB1, EPHA4, GJA8, RDX, FSCN1, TLN1, PDLIM1, PDLIM7, RND1, PDZD11, PERP, CLDN23
GO:0098798	GO Cellular Components	mitochondrial protein-containing complex	-2.3	3.3	3.4	178	7	HSPA9, MTX2, PHB2, MRPS14, MRPS5, TOMM40L, MRPL43
GO:0031252	GO Cellular Components	cell leading edge	-2.2	2.3	3.1	434	12	BMX, CTNNB1, EPS8, PTK2B, GABRA6, RDX, FSCN1, TLN1, PDLIM7, AVIL, RAB22A, EXOC8
GO:0043202	GO Cellular Components	lysosomal lumen	-2.2	4.3	3.6	98	5	CD74, CTSA, SMPD1, SDC3, GPC6
GO:0098685	GO Cellular Components	Schaffer collateral - CA1 synapse	-2.2	4.3	3.6	98	5	CTNNB1, EPHA4, PTK2B, SYP, LRFN2
GO:0034708	GO Cellular Components	methyltransferase complex	-2.1	4.2	3.5	101	5	TAF1, CBX5, TRMT112, ZNF335, WDR77
GO:0019866	GO Cellular Components	organelle inner membrane	-2.1	2.1	2.9	561	14	CRAT, HSPA9, TRAP1, MTX2, PHB2, STOML2, COQ9, SLC25A19, MRPS14, MRPS5, MRPL43, SLC25A51, CIBAR1, SLC25A48
GO:0005765	GO Cellular Components	lysosomal membrane	-2.1	2.2	2.9	451	12	CD74, CFTR, CLCN5, COL6A1, MGST1, CTSA, ABCD4, LITAF, RAB3D, SLC66A1, DRAM2, SLC36A1
GO:0098852	GO Cellular Components	lytic vacuole membrane	-2.1	2.2	2.9	451	12	CD74, CFTR, CLCN5, COL6A1, MGST1, CTSA, ABCD4, LITAF, RAB3D, SLC66A1, DRAM2, SLC36A1
GO:0005777	GO Cellular Components	peroxisome	-2.1	3.4	3.2	147	6	CRAT, MGST1, PEX7, ABCD4, DHRS7B, PEX5L
GO:0042579	GO Cellular Components	microbody	-2.1	3.4	3.2	147	6	CRAT, MGST1, PEX7, ABCD4, DHRS7B, PEX5L
GO:1902911	GO Cellular Components	protein kinase complex	-2	3.3	3.1	154	6	CDK4, CDKN2D, IGF1R, CCNB2, PRKAG3, NEK10
GO:0031253	GO Cellular Components	cell projection membrane	-1.9	2.3	2.8	359	10	BMX, CNGA2, CNGA4, CTNNB1, SLC26A3, DRD1, EPS8, GABRA6, FSCN1, TLN1
GO:0070461	GO Cellular Components	SAGA-type complex	-1.9	6.3	3.7	40	3	SUPT3H, MBIP, POLE3
GO:0034702	GO Cellular Components	monoatomic ion channel complex	-1.9	2.3	2.7	366	10	CFTR, CNGA2, CNGA4, EPS8, PTK2B, GABRA6, KCNJ16, SLC17A6, HCN3, CACNG6
GO:0043235	GO Cellular Components	receptor complex	-1.9	2	2.6	542	13	CD74, DRD1, EPS8, PTK2B, GABRA6, GFRA3, IGF1R, PLXNA2, GPRC5A, ITGA11, PEX5L, GPR63, GPBAR1
GO:0017053	GO Cellular Components	transcription repressor complex	-1.8	4.3	3.2	79	4	CTNNB1, ZBTB16, CBX5, MIER1
GO:0030426	GO Cellular Components	growth cone	-1.8	3	2.9	166	6	CRMP1, EPHA4, EPS8, PTK2B, FSCN1, EXOC8
GO:0098797	GO Cellular Components	plasma membrane protein complex	-1.8	1.8	2.5	736	16	CD74, CDH12, CTNNB1, DRD1, EPS8, PTK2B, GJA8, IGF1R, KCNJ16, ABCD4, TMED10, ITGA11, PSENEN, HCN3, CACNG6, GNAT3
GO:0005774	GO Cellular Components	vacuolar membrane	-1.8	2	2.6	495	12	CD74, CFTR, CLCN5, COL6A1, MGST1, CTSA, ABCD4, LITAF, RAB3D, SLC66A1, DRAM2, SLC36A1
GO:0005938	GO Cellular Components	cell cortex	-1.8	2.3	2.6	325	9	BFSP1, CTNNB1, EPS8, PTK2B, RDX, FSCN1, BFSP2, GMFG, EXOC8
GO:0030427	GO Cellular Components	site of polarized growth	-1.8	3	2.8	171	6	CRMP1, EPHA4, EPS8, PTK2B, FSCN1, EXOC8
GO:0150034	GO Cellular Components	distal axon	-1.7	2.4	2.6	277	8	CRMP1, EPHA4, EPS8, PTK2B, FSCN1, SYP, HCN3, EXOC8
GO:0043209	GO Cellular Components	myelin sheath	-1.7	5.4	3.3	47	3	GPM6B, MAL, PLLP
GO:0097517	GO Cellular Components	contractile actin filament bundle	-1.7	4	3	85	4	FSCN1, PDLIM1, PDLIM7, AFAP1L1
GO:0001725	GO Cellular Components	stress fiber	-1.7	4	3	85	4	FSCN1, PDLIM1, PDLIM7, AFAP1L1
GO:0098800	GO Cellular Components	inner mitochondrial membrane protein complex	-1.6	4.9	3.1	51	3	HSPA9, MTX2, PHB2
GO:0098858	GO Cellular Components	actin-based cell projection	-1.6	2.5	2.5	235	7	AQP5, CTNNB1, EPHA4, EPS8, ATP8B1, RDX, FSCN1
GO:0042641	GO Cellular Components	actomyosin	-1.6	3.7	2.8	91	4	FSCN1, PDLIM1, PDLIM7, AFAP1L1
GO:0001726	GO Cellular Components	ruffle	-1.6	2.7	2.6	185	6	BMX, EPS8, FSCN1, TLN1, PDLIM7, RAB22A
GO:0000323	GO Cellular Components	lytic vacuole	-1.6	1.7	2.3	774	16	CD74, CFTR, CLCN5, COL6A1, MGST1, CTSA, ABCD4, SMPD1, LITAF, RAB3D, SDC3, GPC6, SLC66A1, FUT10, DRAM2, SLC36A1
GO:0005764	GO Cellular Components	lysosome	-1.6	1.7	2.3	774	16	CD74, CFTR, CLCN5, COL6A1, MGST1, CTSA, ABCD4, SMPD1, LITAF, RAB3D, SDC3, GPC6, SLC66A1, FUT10, DRAM2, SLC36A1
GO:0030315	GO Cellular Components	T-tubule	-1.6	4.8	3	53	3	IGF1R, RDX, CACNG6
GO:1990351	GO Cellular Components	transporter complex	-1.6	1.9	2.3	530	12	CFTR, CNGA2, CNGA4, EPS8, PTK2B, GABRA6, KCNJ16, ATP8B1, ABCD4, SLC17A6, HCN3, CACNG6
GO:0000151	GO Cellular Components	ubiquitin ligase complex	-1.6	2.2	2.4	352	9	IPP, WDTC1, ASB4, FEM1C, WDR77, FBXO38, ASB9, FBXL16, PEF1
GO:0005798	GO Cellular Components	Golgi-associated vesicle	-1.6	3.5	2.7	95	4	CFTR, CNGA2, CNGA4, TMED10
GO:0032432	GO Cellular Components	actin filament bundle	-1.6	3.5	2.7	95	4	FSCN1, PDLIM1, PDLIM7, AFAP1L1
GO:0005840	GO Cellular Components	ribosome	-1.6	2.4	2.4	244	7	APOD, RPL24, SF1, MRPS14, MRPS5, RPS6KL1, MRPL43
GO:0030424	GO Cellular Components	axon	-1.6	1.8	2.2	660	14	ACADM, CRMP1, EPHA4, EPS8, PTK2B, IGF1R, MAP2K4, FSCN1, SYP, AVIL, PHB2, HCN3, MTPN, EXOC8
GO:0042383	GO Cellular Components	sarcolemma	-1.5	2.9	2.6	143	5	COL6A1, IGF1R, RDX, CACNG6, POPDC3
GO:0034707	GO Cellular Components	chloride channel complex	-1.5	4.5	2.9	56	3	CFTR, GABRA6, SLC17A6
GO:0030660	GO Cellular Components	Golgi-associated vesicle membrane	-1.5	4.4	2.8	57	3	CFTR, CNGA2, CNGA4
GO:0005902	GO Cellular Components	microvillus	-1.5	3.4	2.6	100	4	AQP5, CTNNB1, RDX, FSCN1
GO:0000307	GO Cellular Components	cyclin-dependent protein kinase holoenzyme complex	-1.5	4.3	2.8	59	3	CDK4, CDKN2D, CCNB2
GO:0031248	GO Cellular Components	protein acetyltransferase complex	-1.4	3.2	2.5	105	4	SUPT3H, MBIP, POLE3, NAA16
GO:0030666	GO Cellular Components	endocytic vesicle membrane	-1.4	2.4	2.3	207	6	CD74, CFTR, RAB32, RAB22A, COLEC12, SYT9
GO:1902493	GO Cellular Components	acetyltransferase complex	-1.4	3.2	2.5	106	4	SUPT3H, MBIP, POLE3, NAA16
GO:0005769	GO Cellular Components	early endosome	-1.4	1.9	2.1	440	10	CFTR, CLCN5, EPHA4, RAB29, LITAF, RAB32, ACKR4, ACKR3, RAB22A, PLEKHF2
GO:0032420	GO Cellular Components	stereocilium	-1.4	4	2.6	63	3	EPS8, ATP8B1, RDX
GO:1902495	GO Cellular Components	transmembrane transporter complex	-1.4	1.8	2.1	503	11	CFTR, CNGA2, CNGA4, EPS8, PTK2B, GABRA6, KCNJ16, ABCD4, SLC17A6, HCN3, CACNG6
GO:0005802	GO Cellular Components	trans-Golgi network	-1.4	2.2	2.2	265	7	CD74, ATP8B1, RAB29, RAB32, ASAP1, CALN1, ARAP1
GO:0012507	GO Cellular Components	ER to Golgi transport vesicle membrane	-1.4	3.9	2.6	64	3	CD74, TMED10, PEF1
GO:0030133	GO Cellular Components	transport vesicle	-1.4	1.9	2.1	444	10	CD74, CLCN5, SYP, RAB3D, TMED10, YIPF3, SLC17A6, PLEKHF2, SYT9, PEF1
GO:0098791	GO Cellular Components	Golgi apparatus subcompartment	-1.4	2	2.1	388	9	CD74, ATP8B1, RAB29, PITPNM1, RAB32, ASAP1, PSENEN, CALN1, ARAP1
GO:0035097	GO Cellular Components	histone methyltransferase complex	-1.3	3.7	2.5	68	3	TAF1, CBX5, ZNF335
GO:0044853	GO Cellular Components	plasma membrane raft	-1.3	2.9	2.3	115	4	ADRA1B, CTNNB1, IGF1R, MAL
GO:0042277	GO Molecular Functions	peptide binding	-5	4.4	5.9	249	13	CD74, EPHA4, GALR1, MAS1, MC4R, NFKBIA, PEX7, PFDN2, RPS6KB2, APBB3, PEX5L, TOMM40L, NPY4R2
GO:0005543	GO Molecular Functions	phospholipid binding	-4.5	3	5	497	18	MARK1, PCYT1A, ATP8B1, PLA2G1B, PON1, RPE65, TLN1, PITPNM1, AVIL, STOML2, ASAP1, PLEKHF2, ARAP1, CIBAR1, SYT9, EXOC8, SH3PXD2B, TNFAIP8L3
GO:0019887	GO Molecular Functions	protein kinase regulator activity	-4.2	4	5.2	255	12	CDK4, CDKN2D, NCKAP1L, GPRC5A, CCNB2, GMFG, MBIP, PRKAG3, FAM20A, PARP6, PRKRIP1, INKA1
GO:0016773	GO Molecular Functions	phosphotransferase activity, alcohol group as acceptor	-4.2	2.6	4.7	672	21	BMX, CDK4, DGKG, DCK, EPHA4, PTK2B, IGF1R, MARK1, PDK4, RPS6KB2, MAP2K4, TAF1, CAMK1, PAPSS2, XYLB, DOLK, EIF2AK1, PRKAG3, CDK15, RPS6KL1, NEK10
GO:0046943	GO Molecular Functions	carboxylic acid transmembrane transporter activity	-4.1	4.5	5.3	186	10	SLC26A3, ABCD4, SLC1A7, SLC6A5, SLC22A13, SLC6A20, SLC66A1, SLC17A6, SLC13A3, SLC36A1
GO:0005342	GO Molecular Functions	organic acid transmembrane transporter activity	-4.1	4.5	5.3	187	10	SLC26A3, ABCD4, SLC1A7, SLC6A5, SLC22A13, SLC6A20, SLC66A1, SLC17A6, SLC13A3, SLC36A1
GO:0008514	GO Molecular Functions	organic anion transmembrane transporter activity	-4	3.8	5	269	12	CFTR, SLC26A3, ABCD4, SLC1A7, SLC6A5, SLC22A13, SLC6A20, SLC66A1, SLC17A6, SLC25A19, SLC13A3, SLC36A1
GO:0016747	GO Molecular Functions	acyltransferase activity, transferring groups other than amino-acyl groups	-4	4	5.1	229	11	CHAT, CRAT, TAF1, SPTLC2, SIRT5, NAT9, SPTLC3, OSGEP, NAA16, MBOAT2, CERS3
GO:0031701	GO Molecular Functions	angiotensin receptor binding	-3.9	28	8.9	9	3	BDKRB2, ZBTB16, ARAP1
GO:0015179	GO Molecular Functions	L-amino acid transmembrane transporter activity	-3.9	7.6	5.9	66	6	SLC1A7, SLC6A5, SLC6A20, SLC66A1, SLC17A6, SLC36A1
GO:0030552	GO Molecular Functions	cAMP binding	-3.8	14	7	24	4	CNGA2, CNGA4, HCN3, POPDC3
GO:0019207	GO Molecular Functions	kinase regulator activity	-3.7	3.5	4.7	287	12	CDK4, CDKN2D, NCKAP1L, GPRC5A, CCNB2, GMFG, MBIP, PRKAG3, FAM20A, PARP6, PRKRIP1, INKA1
GO:0016301	GO Molecular Functions	kinase activity	-3.7	2.4	4.3	726	21	BMX, CDK4, DGKG, DCK, EPHA4, PTK2B, IGF1R, MARK1, PDK4, RPS6KB2, MAP2K4, TAF1, CAMK1, PAPSS2, XYLB, DOLK, EIF2AK1, PRKAG3, CDK15, RPS6KL1, NEK10
GO:0019911	GO Molecular Functions	structural constituent of myelin sheath	-3.7	25	8.4	10	3	GPM6B, MAL, PLLP
GO:0045296	GO Molecular Functions	cadherin binding	-3.7	3.3	4.6	334	13	CDH12, CTNNB1, EIF2S3, RDX, RPL24, FSCN1, TLN1, GPRC5A, PDLIM1, CCNB2, AHSA1, PAICS, ASAP1
GO:0044183	GO Molecular Functions	protein folding chaperone	-3.6	6.7	5.4	75	6	CD74, DFFA, HSPA9, PFDN2, TRAP1, WDR83OS
GO:0016779	GO Molecular Functions	nucleotidyltransferase activity	-3.4	4.6	4.8	145	8	PCYT1A, POLD1, PAPSS2, FICD, MOCS3, POLE3, PARP6, NMNAT1
GO:0015370	GO Molecular Functions	solute:sodium symporter activity	-3.4	6.4	5.3	79	6	SLC1A7, SLC12A3, SLC6A5, SLC6A20, SLC17A6, SLC13A3
GO:0005416	GO Molecular Functions	amino acid:monoatomic cation symporter activity	-3.4	12	6.3	29	4	SLC1A7, SLC6A5, SLC6A20, SLC36A1
GO:0070566	GO Molecular Functions	adenylyltransferase activity	-3.4	11	6.1	30	4	PAPSS2, FICD, MOCS3, NMNAT1
GO:0015294	GO Molecular Functions	solute:monoatomic cation symporter activity	-3.3	5.1	4.8	116	7	SLC1A7, SLC12A3, SLC6A5, SLC6A20, SLC17A6, SLC13A3, SLC36A1
GO:0030170	GO Molecular Functions	pyridoxal phosphate binding	-3.3	7.5	5.3	56	5	ALB, KYAT1, SPTLC2, SPTLC3, KYAT3
GO:1901612	GO Molecular Functions	cardiolipin binding	-3.3	18	7	14	3	ATP8B1, RPE65, STOML2
GO:0070279	GO Molecular Functions	vitamin B6 binding	-3.2	7.4	5.3	57	5	ALB, KYAT1, SPTLC2, SPTLC3, KYAT3
GO:0015108	GO Molecular Functions	chloride transmembrane transporter activity	-3.2	4.9	4.7	121	7	CFTR, CLCN5, SLC26A3, GABRA6, SLC1A7, SLC12A3, SLC17A6
GO:0035091	GO Molecular Functions	phosphatidylinositol binding	-3.2	3.3	4.2	284	11	MARK1, TLN1, PITPNM1, AVIL, ASAP1, PLEKHF2, ARAP1, SYT9, EXOC8, SH3PXD2B, TNFAIP8L3
GO:0001786	GO Molecular Functions	phosphatidylserine binding	-3.2	7.1	5.2	59	5	MARK1, RPE65, TLN1, ASAP1, SYT9
GO:0030332	GO Molecular Functions	cyclin binding	-3.2	9.9	5.7	34	4	CDK4, NDC80, CDK15, KLHDC9
GO:0005343	GO Molecular Functions	organic acid:sodium symporter activity	-3.1	9.6	5.6	35	4	SLC1A7, SLC6A5, SLC6A20, SLC13A3
GO:0033218	GO Molecular Functions	amide binding	-3.1	3.4	4.2	247	10	CD74, EPHA4, CLN8, GALR1, IGF1R, MC4R, PFDN2, GLP2R, APBB3, PHB2
GO:0016788	GO Molecular Functions	hydrolase activity, acting on ester bonds	-3.1	2.2	3.7	761	20	BDKRB2, DUSP3, DUSP6, PLA2G1B, POLD1, PON1, PPP1R3C, PTPN3, RAD1, RPE65, SMPD1, FICD, DIS3, POP5, PLPPR1, AARS2, AARSD1, ISG20L2, LYPLAL1, PPM1J
GO:0042562	GO Molecular Functions	hormone binding	-3	5.4	4.7	94	6	ALDH1A3, TSPO, GALR1, IGF1R, MC4R, GLP2R
GO:0030551	GO Molecular Functions	cyclic nucleotide binding	-3	9.1	5.4	37	4	CNGA2, CNGA4, HCN3, POPDC3
GO:0019001	GO Molecular Functions	guanyl nucleotide binding	-3	2.7	3.8	400	13	CNGA2, CNGA4, EIF2S3, RP2, RAB29, RAB28, RAB3D, RAB32, RND1, LSG1, RAB22A, GNAT3, GIMD1
GO:0032561	GO Molecular Functions	guanyl ribonucleotide binding	-3	2.7	3.8	400	13	CNGA2, CNGA4, EIF2S3, RP2, RAB29, RAB28, RAB3D, RAB32, RND1, LSG1, RAB22A, GNAT3, GIMD1
GO:1901611	GO Molecular Functions	phosphatidylglycerol binding	-2.9	14	6.1	18	3	ATP8B1, RPE65, STOML2
GO:0016620	GO Molecular Functions	oxidoreductase activity, acting on the aldehyde or oxo group of donors, NAD or NADP as acceptor	-2.9	8.4	5.1	40	4	ALDH1A3, ALDH6A1, OGDH, RDH11
GO:0050997	GO Molecular Functions	quaternary ammonium group binding	-2.9	8.4	5.1	40	4	OGDH, PCYT1A, RPE65, PITPNM1
GO:0004672	GO Molecular Functions	protein kinase activity	-2.9	2.4	3.6	565	16	BMX, CDK4, EPHA4, PTK2B, IGF1R, MARK1, PDK4, RPS6KB2, MAP2K4, TAF1, CAMK1, EIF2AK1, PRKAG3, CDK15, RPS6KL1, NEK10
GO:0016746	GO Molecular Functions	acyltransferase activity	-2.9	2.2	3.6	731	19	CHAT, CRAT, TAF1, SPTLC2, SIRT5, NAT9, ASB4, TRIM68, SPTLC3, OSGEP, UBE2O, OBI1, NAA16, RNF39, MBOAT2, RNF38, DTX3, CERS3, ARK2C
GO:0015171	GO Molecular Functions	amino acid transmembrane transporter activity	-2.9	4.9	4.4	102	6	SLC1A7, SLC6A5, SLC6A20, SLC66A1, SLC17A6, SLC36A1
GO:0015175	GO Molecular Functions	neutral L-amino acid transmembrane transporter activity	-2.9	8.2	5.1	41	4	SLC1A7, SLC6A5, SLC6A20, SLC36A1
GO:0140767	GO Molecular Functions	enzyme-substrate adaptor activity	-2.8	4.2	4.2	139	7	IPP, FEM1C, NMNAT1, WDR77, FBXO38, ASB9, PEF1
GO:0008047	GO Molecular Functions	enzyme activator activity	-2.8	2.3	3.6	625	17	NCKAP1L, MAL, CTSA, RP2, GPRC5A, GMFG, RASGRP3, PCOLCE2, PSMC3IP, ASAP1, TRMT112, FAM20A, PSENEN, PARP6, NAA16, ARAP1, SH3PXD2B
GO:0017111	GO Molecular Functions	ribonucleoside triphosphate phosphatase activity	-2.8	2.2	3.5	741	19	CFTR, EIF2S3, HSPA9, MCM7, ATP8B1, ABCD4, RFC3, SKIC2, RAB29, RAB28, RAB3D, TRAP1, RAB32, RND1, LSG1, RAB22A, HELQ, GNAT3, RGS21
GO:0015293	GO Molecular Functions	symporter activity	-2.7	4	4	146	7	SLC1A7, SLC12A3, SLC6A5, SLC6A20, SLC17A6, SLC13A3, SLC36A1
GO:0008509	GO Molecular Functions	monoatomic anion transmembrane transporter activity	-2.7	4	4	149	7	CFTR, CLCN5, SLC26A3, GABRA6, SLC1A7, SLC12A3, SLC17A6
GO:0016903	GO Molecular Functions	oxidoreductase activity, acting on the aldehyde or oxo group of donors	-2.7	7.3	4.7	46	4	ALDH1A3, ALDH6A1, OGDH, RDH11
GO:0033558	GO Molecular Functions	protein lysine deacetylase activity	-2.7	11	5.4	22	3	SIRT5, MIER1, SUDS3
GO:0004407	GO Molecular Functions	histone deacetylase activity	-2.7	11	5.4	22	3	SIRT5, MIER1, SUDS3
GO:0004674	GO Molecular Functions	protein serine/threonine kinase activity	-2.7	2.5	3.5	433	13	CDK4, PTK2B, MARK1, PDK4, RPS6KB2, MAP2K4, TAF1, CAMK1, EIF2AK1, PRKAG3, CDK15, RPS6KL1, NEK10
GO:0015291	GO Molecular Functions	secondary active transmembrane transporter activity	-2.6	2.9	3.6	287	10	CLCN5, SLC26A3, SLC1A7, SLC12A3, SLC6A5, SLC6A20, SLC17A6, SLC25A19, SLC13A3, SLC36A1
GO:0005283	GO Molecular Functions	amino acid:sodium symporter activity	-2.6	11	5.2	23	3	SLC1A7, SLC6A5, SLC6A20
GO:0015101	GO Molecular Functions	organic cation transmembrane transporter activity	-2.5	5.2	4.1	81	5	SLC6A5, SLC6A20, SLC66A1, SLC25A19, SLC36A1
GO:0052689	GO Molecular Functions	carboxylic ester hydrolase activity	-2.5	3.4	3.7	200	8	BDKRB2, PLA2G1B, PON1, RPE65, SMPD1, AARS2, AARSD1, LYPLAL1
GO:0016491	GO Molecular Functions	oxidoreductase activity	-2.5	2.1	3.2	730	18	ACADM, ACADSB, ALDH1A3, CRAT, FADS1, MDH1, ME2, MGST1, ALDH6A1, OGDH, QDPR, RPE65, TDO2, TP53I3, DHRS7B, RDH11, NGB, ALKBH7
GO:0005254	GO Molecular Functions	chloride channel activity	-2.5	5.1	4.1	83	5	CFTR, CLCN5, GABRA6, SLC1A7, SLC17A6
GO:0008483	GO Molecular Functions	transaminase activity	-2.5	10	5	25	3	BCAT2, KYAT1, KYAT3
GO:0005048	GO Molecular Functions	signal sequence binding	-2.5	6.6	4.4	51	4	NFKBIA, PEX7, PEX5L, TOMM40L
GO:0004860	GO Molecular Functions	protein kinase inhibitor activity	-2.5	5	4	84	5	CDKN2D, GMFG, MBIP, PRKRIP1, INKA1
GO:0022803	GO Molecular Functions	passive transmembrane transporter activity	-2.5	2.3	3.3	510	14	AQP5, CFTR, CLCN5, CNGA2, CNGA4, GABRA6, GJA8, KCNJ16, SLC1A7, SLC17A6, HCN3, CACNG6, TOMM40L, CALHM4
GO:0015267	GO Molecular Functions	channel activity	-2.5	2.3	3.3	510	14	AQP5, CFTR, CLCN5, CNGA2, CNGA4, GABRA6, GJA8, KCNJ16, SLC1A7, SLC17A6, HCN3, CACNG6, TOMM40L, CALHM4
GO:0008528	GO Molecular Functions	G protein-coupled peptide receptor activity	-2.5	4.1	3.8	122	6	BDKRB2, GALR1, MAS1, MC4R, GLP2R, NPY4R2
GO:1990756	GO Molecular Functions	ubiquitin-like ligase-substrate adaptor activity	-2.5	4.1	3.8	122	6	IPP, FEM1C, WDR77, FBXO38, ASB9, PEF1
GO:0050839	GO Molecular Functions	cell adhesion molecule binding	-2.5	2.2	3.2	567	15	CDH12, CTNNB1, EIF2S3, NINJ1, RDX, RPL24, FSCN1, TLN1, GPRC5A, PDLIM1, CCNB2, AHSA1, PAICS, ITGA11, ASAP1
GO:0015081	GO Molecular Functions	sodium ion transmembrane transporter activity	-2.4	3.6	3.6	164	7	SLC1A7, SLC12A3, SLC6A5, SLC6A20, SLC17A6, HCN3, SLC13A3
GO:0017046	GO Molecular Functions	peptide hormone binding	-2.4	6.3	4.3	53	4	GALR1, IGF1R, MC4R, GLP2R
GO:0141003	GO Molecular Functions	histone H2AX kinase activity	-2.4	2.6	3.4	354	11	BMX, EPHA4, PTK2B, IGF1R, MARK1, RPS6KB2, MAP2K4, TAF1, EIF2AK1, RPS6KL1, NEK10
GO:0015103	GO Molecular Functions	inorganic anion transmembrane transporter activity	-2.4	3.6	3.6	165	7	CFTR, CLCN5, SLC26A3, GABRA6, SLC1A7, SLC12A3, SLC17A6
GO:0051287	GO Molecular Functions	NAD binding	-2.4	6.2	4.2	54	4	ALDH1A3, ME2, QDPR, SIRT5
GO:0140996	GO Molecular Functions	histone H3 kinase activity	-2.4	2.6	3.3	357	11	BMX, EPHA4, PTK2B, IGF1R, MARK1, RPS6KB2, MAP2K4, TAF1, EIF2AK1, RPS6KL1, NEK10
GO:0005044	GO Molecular Functions	scavenger receptor activity	-2.4	9.3	4.8	27	3	ACKR4, ACKR3, COLEC12
GO:0016874	GO Molecular Functions	ligase activity	-2.4	3.5	3.6	167	7	PCCB, PAICS, MOCS3, ACSL5, ACSS2, AARS2, AARSD1
GO:0035173	GO Molecular Functions	histone kinase activity	-2.4	2.6	3.3	360	11	BMX, EPHA4, PTK2B, IGF1R, MARK1, RPS6KB2, MAP2K4, TAF1, EIF2AK1, RPS6KL1, NEK10
GO:0042826	GO Molecular Functions	histone deacetylase binding	-2.4	4	3.7	127	6	NR2C1, RFXANK, WDTC1, CBX5, MIER1, SUDS3
GO:0001653	GO Molecular Functions	peptide receptor activity	-2.4	3.9	3.7	128	6	BDKRB2, GALR1, MAS1, MC4R, GLP2R, NPY4R2
GO:0019210	GO Molecular Functions	kinase inhibitor activity	-2.4	4.7	3.8	90	5	CDKN2D, GMFG, MBIP, PRKRIP1, INKA1
GO:0140640	GO Molecular Functions	catalytic activity, acting on a nucleic acid	-2.4	2.1	3.1	639	16	CFTR, MCM7, POLD1, RAD1, RFC3, SKIC2, EMG1, DIS3, POP5, POLE3, TRMT1, AARS2, AARSD1, ISG20L2, PUS3, HELQ
GO:0072341	GO Molecular Functions	modified amino acid binding	-2.3	4.6	3.8	91	5	MARK1, RPE65, TLN1, ASAP1, SYT9
GO:0008408	GO Molecular Functions	3'-5' exonuclease activity	-2.3	5.8	4	58	4	POLD1, RAD1, DIS3, ISG20L2
GO:0031210	GO Molecular Functions	phosphatidylcholine binding	-2.3	8.4	4.5	30	3	PCYT1A, RPE65, PITPNM1
GO:0016769	GO Molecular Functions	transferase activity, transferring nitrogenous groups	-2.3	8.4	4.5	30	3	BCAT2, KYAT1, KYAT3
GO:0005217	GO Molecular Functions	intracellularly ligand-gated monoatomic ion channel activity	-2.3	8.4	4.5	30	3	CFTR, CNGA2, CNGA4
GO:0016796	GO Molecular Functions	exonuclease activity, active with either ribo- or deoxyribonucleic acids and producing 5'-phosphomonoesters	-2.2	5.6	3.9	60	4	POLD1, RAD1, DIS3, ISG20L2
GO:0016407	GO Molecular Functions	acetyltransferase activity	-2.2	4.4	3.6	96	5	CHAT, CRAT, TAF1, NAT9, NAA16
GO:0005525	GO Molecular Functions	GTP binding	-2.2	2.4	3.1	378	11	EIF2S3, RP2, RAB29, RAB28, RAB3D, RAB32, RND1, LSG1, RAB22A, GNAT3, GIMD1
GO:0003924	GO Molecular Functions	GTPase activity	-2.2	2.5	3.1	331	10	EIF2S3, RAB29, RAB28, RAB3D, RAB32, RND1, LSG1, RAB22A, GNAT3, RGS21
GO:1901682	GO Molecular Functions	sulfur compound transmembrane transporter activity	-2.2	5.3	3.8	63	4	SLC26A3, SLC25A19, SLC13A3, SLC36A1
GO:0042923	GO Molecular Functions	neuropeptide binding	-2.2	7.6	4.2	33	3	GALR1, MC4R, NPY4R2
GO:0019825	GO Molecular Functions	oxygen binding	-2.1	7.4	4.1	34	3	ALB, TDO2, NGB
GO:0015318	GO Molecular Functions	inorganic molecular entity transmembrane transporter activity	-2.1	1.9	2.8	738	17	AQP5, CFTR, CLCN5, CNGA2, CNGA4, SLC26A3, GABRA6, KCNJ16, SLC1A7, SLC12A3, SLC6A5, SLC6A20, SLC17A6, HCN3, CACNG6, SLC13A3, SLC36A1
GO:0005253	GO Molecular Functions	monoatomic anion channel activity	-2.1	4.1	3.4	103	5	CFTR, CLCN5, GABRA6, SLC1A7, SLC17A6
GO:0016831	GO Molecular Functions	carboxy-lyase activity	-2.1	7.2	4	35	3	ME2, PAICS, ECHDC1
GO:0022804	GO Molecular Functions	active transmembrane transporter activity	-2	2.2	2.9	457	12	CFTR, CLCN5, SLC26A3, ABCD4, SLC1A7, SLC12A3, SLC6A5, SLC6A20, SLC17A6, SLC25A19, SLC13A3, SLC36A1
GO:0019842	GO Molecular Functions	vitamin binding	-2	3.4	3.2	150	6	ALB, KYAT1, OGDH, SPTLC2, SPTLC3, KYAT3
GO:0019213	GO Molecular Functions	deacetylase activity	-2	6.8	3.9	37	3	SIRT5, MIER1, SUDS3
GO:0019904	GO Molecular Functions	protein domain specific binding	-2	2	2.7	640	15	CFTR, CTNNB1, DFFA, EPHA4, NFE2L2, SH3BGR, SYP, TLN1, ZBTB16, LPAR2, LITAF, CTR9, WBP1, MVB12A, SH3PXD2B
GO:0031625	GO Molecular Functions	ubiquitin protein ligase binding	-2	2.5	2.9	302	9	CTNNB1, PTK2B, HSPA9, LTBR, MC4R, NFE2L2, NFKBIA, ASB4, FATE1
GO:1902936	GO Molecular Functions	phosphatidylinositol bisphosphate binding	-2	3.8	3.2	111	5	MARK1, AVIL, ASAP1, SYT9, SH3PXD2B
GO:0015075	GO Molecular Functions	monoatomic ion transmembrane transporter activity	-1.9	1.9	2.6	769	17	CFTR, CLCN5, CNGA2, CNGA4, SLC26A3, GABRA6, KCNJ16, SLC1A7, SLC12A3, SLC6A5, SLC6A20, SLC17A6, HCN3, CACNG6, SLC13A3, SLC36A1, CALHM4
GO:0106310	GO Molecular Functions	protein serine kinase activity	-1.9	2.3	2.8	361	10	CDK4, MARK1, RPS6KB2, MAP2K4, TAF1, CAMK1, EIF2AK1, CDK15, RPS6KL1, NEK10
GO:0042578	GO Molecular Functions	phosphoric ester hydrolase activity	-1.9	2.3	2.8	363	10	BDKRB2, DUSP3, DUSP6, PON1, PPP1R3C, PTPN3, SMPD1, FICD, PLPPR1, PPM1J
GO:0140801	GO Molecular Functions	histone H2AXY142 kinase activity	-1.9	3.7	3.1	115	5	BMX, EPHA4, PTK2B, IGF1R, MAP2K4
GO:0035401	GO Molecular Functions	histone H3Y41 kinase activity	-1.9	3.7	3.1	115	5	BMX, EPHA4, PTK2B, IGF1R, MAP2K4
GO:0140318	GO Molecular Functions	protein transporter activity	-1.9	6.2	3.6	41	3	IGF1R, TMED10, TOMM40L
GO:0017080	GO Molecular Functions	sodium channel regulator activity	-1.9	6.2	3.6	41	3	FGF12, PTPN3, FXYD7
GO:0016877	GO Molecular Functions	ligase activity, forming carbon-sulfur bonds	-1.9	6.2	3.6	41	3	MOCS3, ACSL5, ACSS2
GO:0042169	GO Molecular Functions	SH2 domain binding	-1.9	6.2	3.6	41	3	SYP, CTR9, SH3PXD2B
GO:0140993	GO Molecular Functions	histone modifying activity	-1.9	1.9	2.6	664	15	BMX, DUSP3, DUSP6, EPHA4, PTK2B, IGF1R, MARK1, PTPN3, RPS6KB2, MAP2K4, TAF1, EIF2AK1, RPS6KL1, NEK10, PPM1J
GO:0022836	GO Molecular Functions	gated channel activity	-1.8	2.4	2.7	318	9	CFTR, CLCN5, CNGA2, CNGA4, GABRA6, KCNJ16, SLC1A7, HCN3, CACNG6
GO:0042803	GO Molecular Functions	protein homodimerization activity	-1.8	1.8	2.5	729	16	ALDH1A3, KYAT1, CDA, DCK, PCYT1A, PEX7, PON1, NR2C1, ZBTB16, NOG, TP53I3, FICD, PHB2, EIF2AK1, KYAT3, COQ9
GO:0044389	GO Molecular Functions	ubiquitin-like protein ligase binding	-1.8	2.4	2.7	322	9	CTNNB1, PTK2B, HSPA9, LTBR, MC4R, NFE2L2, NFKBIA, ASB4, FATE1
GO:0001540	GO Molecular Functions	amyloid-beta binding	-1.8	4.1	3.1	83	4	CD74, EPHA4, PFDN2, APBB3
GO:0004527	GO Molecular Functions	exonuclease activity	-1.7	4	3	84	4	POLD1, RAD1, DIS3, ISG20L2
GO:0099095	GO Molecular Functions	ligand-gated monoatomic anion channel activity	-1.7	5.4	3.3	47	3	CFTR, GABRA6, SLC1A7
GO:0005216	GO Molecular Functions	monoatomic ion channel activity	-1.7	2.1	2.5	448	11	CFTR, CLCN5, CNGA2, CNGA4, GABRA6, KCNJ16, SLC1A7, SLC17A6, HCN3, CACNG6, CALHM4
GO:0016538	GO Molecular Functions	cyclin-dependent protein serine/threonine kinase regulator activity	-1.7	5.3	3.2	48	3	CDK4, CDKN2D, CCNB2
GO:0005546	GO Molecular Functions	phosphatidylinositol-4,5-bisphosphate binding	-1.7	3.9	3	86	4	MARK1, AVIL, ASAP1, SYT9
GO:0046873	GO Molecular Functions	metal ion transmembrane transporter activity	-1.7	2.1	2.5	450	11	CNGA2, CNGA4, KCNJ16, SLC1A7, SLC12A3, SLC6A5, SLC6A20, SLC17A6, HCN3, CACNG6, SLC13A3
GO:0016810	GO Molecular Functions	hydrolase activity, acting on carbon-nitrogen (but not peptide) bonds	-1.7	3.2	2.8	130	5	BTD, CDA, CRMP1, DPYS, SIRT5
GO:0005319	GO Molecular Functions	lipid transporter activity	-1.7	2.8	2.7	178	6	APOD, TSPO, ATP8B1, ABCD4, PITPNM1, TNFAIP8L3
GO:0003713	GO Molecular Functions	transcription coactivator activity	-1.7	2.4	2.5	285	8	CTNNB1, NFKBIB, SUPT3H, PDLIM1, PSMC3IP, ACSS2, WDR77, NCOA7
GO:0022853	GO Molecular Functions	active monoatomic ion transmembrane transporter activity	-1.7	2.4	2.5	286	8	SLC26A3, SLC1A7, SLC12A3, SLC6A5, SLC6A20, SLC17A6, SLC13A3, SLC36A1
GO:0044325	GO Molecular Functions	transmembrane transporter binding	-1.6	3.1	2.7	136	5	TSPO, CTNNB1, FGF12, TCAF1, RIMS4
GO:1901981	GO Molecular Functions	phosphatidylinositol phosphate binding	-1.6	2.7	2.6	185	6	MARK1, AVIL, ASAP1, ARAP1, SYT9, SH3PXD2B
GO:0003712	GO Molecular Functions	transcription coregulator activity	-1.6	1.9	2.3	524	12	CTNNB1, NFKBIB, SF1, SUPT3H, PDLIM1, DHRS7B, PSMC3IP, LMCD1, ACSS2, MIER1, WDR77, NCOA7
GO:0016830	GO Molecular Functions	carbon-carbon lyase activity	-1.6	4.9	3.1	52	3	ME2, PAICS, ECHDC1
GO:0016922	GO Molecular Functions	nuclear receptor binding	-1.6	3.1	2.7	137	5	CTNNB1, TAF1, PHB2, TRIM68, NCOA7
GO:0015276	GO Molecular Functions	ligand-gated monoatomic ion channel activity	-1.6	2.7	2.6	186	6	CFTR, CNGA2, CNGA4, GABRA6, KCNJ16, SLC1A7
GO:0038064	GO Molecular Functions	collagen receptor activity	-1.6	4.8	3	53	3	EPHA4, IGF1R, ITGA11
GO:0022834	GO Molecular Functions	ligand-gated channel activity	-1.6	2.7	2.5	188	6	CFTR, CNGA2, CNGA4, GABRA6, KCNJ16, SLC1A7
GO:0140101	GO Molecular Functions	catalytic activity, acting on a tRNA	-1.6	3	2.6	139	5	POP5, TRMT1, AARS2, AARSD1, PUS3
GO:0004713	GO Molecular Functions	protein tyrosine kinase activity	-1.6	3	2.6	140	5	BMX, EPHA4, PTK2B, IGF1R, MAP2K4
GO:0015485	GO Molecular Functions	cholesterol binding	-1.6	4.7	3	54	3	APOD, TSPO, SYP
GO:0008374	GO Molecular Functions	O-acyltransferase activity	-1.6	4.6	2.9	55	3	CHAT, CRAT, MBOAT2
GO:0004896	GO Molecular Functions	cytokine receptor activity	-1.6	3.5	2.7	96	4	CD74, GFRA3, ACKR4, ACKR3
GO:0004679	GO Molecular Functions	AMP-activated protein kinase activity	-1.5	2.4	2.4	248	7	MARK1, RPS6KB2, TAF1, EIF2AK1, PRKAG3, RPS6KL1, NEK10
GO:0016504	GO Molecular Functions	peptidase activator activity	-1.5	4.4	2.8	57	3	MAL, PCOLCE2, PSENEN
GO:0030374	GO Molecular Functions	nuclear receptor coactivator activity	-1.5	4.4	2.8	57	3	PSMC3IP, WDR77, NCOA7
GO:0017116	GO Molecular Functions	single-stranded DNA helicase activity	-1.5	4.4	2.8	58	3	MCM7, RFC3, HELQ
GO:0046982	GO Molecular Functions	protein heterodimerization activity	-1.5	2.1	2.2	369	9	ADRA1B, BDKRB2, NPAS1, TAF1, SUPT3H, PHB2, TRMT112, POLE3, PEF1
GO:0016627	GO Molecular Functions	oxidoreductase activity, acting on the CH-CH group of donors	-1.5	4.2	2.7	60	3	ACADM, ACADSB, CRAT
GO:0004722	GO Molecular Functions	protein serine/threonine phosphatase activity	-1.5	3.3	2.5	103	4	DUSP3, DUSP6, PPP1R3C, PPM1J
GO:0016765	GO Molecular Functions	transferase activity, transferring alkyl or aryl (other than methyl) groups	-1.4	4.1	2.7	61	3	FDFT1, MAT1A, MGST1
GO:0140678	GO Molecular Functions	molecular function inhibitor activity	-1.4	1.8	2.1	564	12	CDKN2D, CFTR, DFFA, NFKBIA, PCYT1A, TAF1, GMFG, WDTC1, PI15, MBIP, PRKRIP1, INKA1
GO:0004843	GO Molecular Functions	cysteine-type deubiquitinase activity	-1.4	3.1	2.4	108	4	UCHL3, USP19, USP44, USP54
GO:0004620	GO Molecular Functions	phospholipase activity	-1.4	3.1	2.4	109	4	BDKRB2, PLA2G1B, SMPD1, LYPLAL1
GO:0038024	GO Molecular Functions	cargo receptor activity	-1.4	3.9	2.6	65	3	ACKR4, ACKR3, COLEC12
GO:0120013	GO Molecular Functions	lipid transfer activity	-1.4	3.9	2.6	65	3	TSPO, PITPNM1, TNFAIP8L3
GO:0160215	GO Molecular Functions	deacylase activity	-1.4	3.9	2.6	65	3	SIRT5, MIER1, SUDS3
GO:0003689	GO Molecular Functions	DNA clamp loader activity	-1.4	2.6	2.3	160	5	CFTR, MCM7, RFC3, SKIC2, HELQ
GO:0099106	GO Molecular Functions	ion channel regulator activity	-1.4	2.6	2.3	160	5	CFTR, FGF12, PTPN3, FXYD7, CACNG6
GO:0019900	GO Molecular Functions	kinase binding	-1.3	1.6	1.9	778	15	CDKN2D, CTNNB1, DUSP3, EPHA4, PTK2B, TAX1BP1, PITPNM1, BCL2L11, TRAP1, RASGRP3, RND1, PRKAG3, PARP6, PRKRIP1, INKA1
GO:0005548	GO Molecular Functions	phospholipid transporter activity	-1.3	3.7	2.5	68	3	ATP8B1, PITPNM1, TNFAIP8L3
GO:0032934	GO Molecular Functions	sterol binding	-1.3	3.7	2.5	68	3	APOD, TSPO, SYP
GO:0140657	GO Molecular Functions	ATP-dependent activity	-1.3	1.7	1.9	584	12	CFTR, HSPA9, MCM7, ATP8B1, ABCD4, RFC3, SKIC2, TRAP1, MOCS3, ACSL5, ACSS2, HELQ
GO:0140097	GO Molecular Functions	catalytic activity, acting on DNA	-1.3	2	2	335	8	CFTR, MCM7, POLD1, RAD1, RFC3, SKIC2, POLE3, HELQ
GO:0101005	GO Molecular Functions	deubiquitinase activity	-1.3	2.9	2.3	115	4	UCHL3, USP19, USP44, USP54
GO:0008324	GO Molecular Functions	monoatomic cation transmembrane transporter activity	-1.3	1.7	1.9	651	13	CNGA2, CNGA4, KCNJ16, SLC1A7, SLC12A3, SLC6A5, SLC6A20, SLC17A6, HCN3, CACNG6, SLC13A3, SLC36A1, CALHM4
GO:0140098	GO Molecular Functions	catalytic activity, acting on RNA	-1.3	1.9	2	397	9	SKIC2, EMG1, DIS3, POP5, TRMT1, AARS2, AARSD1, ISG20L2, PUS3
