# Supplementary material for: Genomic Insights Into the Body Size Evolution in Mustelidae (Mammalia: Carnivora)
Source: Ecol Evol. 2025 Oct 20;15(10):e72286. doi: 10.1002/ece3.72286 (PMC12536217; doi:10.1002/ece3.72286)
Supplement: Supplementary file 4 — Table S4: GO enrichment results of PSGs in small‐bodied mustelids. [file ECE3-15-e72286-s001.xlsx]

## Sheet: Sheet1
Table S4 GO enrichment results of PSGs in small-bodied mustelids.
GO	Category	Description	LogP	Enrichment	Z-score	GeneInGO	GeneInGOAndHitList	Hits
GO:0005540	GO Molecular Functions	hyaluronic acid binding	-6.1	54	14	24	4	CD44, HYAL2, LYVE1, HAPLN2
GO:0016595	GO Molecular Functions	glutamate binding	-5.6	1.1e+02	18	9	3	CPS1, SLC1A1, SLC1A3
GO:0042398	GO Biological Processes	modified amino acid biosynthetic process	-5	30	11	43	4	ALDH9A1, GSS, MTHFD1, SLC1A1
GO:0030214	GO Biological Processes	hyaluronan catabolic process	-4.8	61	13	16	3	CD44, HYAL2, LYVE1
GO:0006790	GO Biological Processes	sulfur compound metabolic process	-4.2	7	6	327	7	CPS1, GSS, MTHFD1, SLC1A1, SULT2B1, ABHD14B, B3GNT7
GO:0006027	GO Biological Processes	glycosaminoglycan catabolic process	-4.1	36	10	27	3	CD44, HYAL2, LYVE1
GO:0030212	GO Biological Processes	hyaluronan metabolic process	-4.1	35	10	28	3	CD44, HYAL2, LYVE1
GO:0005539	GO Molecular Functions	glycosaminoglycan binding	-4	8.1	6.1	242	6	CD44, PRG2, HYAL2, LYVE1, HAPLN2, FGFBP3
GO:0090313	GO Biological Processes	regulation of protein targeting to membrane	-3.9	31	9.3	32	3	SLC1A1, CDK5R1, INPP5K
GO:1903510	GO Biological Processes	mucopolysaccharide metabolic process	-3.9	15	7.3	85	4	CD44, HYAL2, LYVE1, B3GNT7
GO:0006026	GO Biological Processes	aminoglycan catabolic process	-3.8	30	9.1	33	3	CD44, HYAL2, LYVE1
GO:0030203	GO Biological Processes	glycosaminoglycan metabolic process	-3.5	13	6.5	104	4	CD44, HYAL2, LYVE1, B3GNT7
GO:0031334	GO Biological Processes	positive regulation of protein-containing complex assembly	-3.4	7.9	5.5	205	5	MAPT, CDK5R1, BCL2L11, SNX9, FNIP2
GO:0016879	GO Molecular Functions	ligase activity, forming carbon-nitrogen bonds	-3.4	20	7.4	48	3	CPS1, GSS, MTHFD1
GO:0006022	GO Biological Processes	aminoglycan metabolic process	-3.4	11	6.2	115	4	CD44, HYAL2, LYVE1, B3GNT7
GO:0016597	GO Molecular Functions	amino acid binding	-3.3	19	7.2	51	3	CPS1, SLC1A1, SLC1A3
GO:0035580	GO Cellular Components	specific granule lumen	-3	16	6.5	62	3	LYZ, OLFM4, TOLLIP
GO:0170041	GO Biological Processes	non-proteinogenic amino acid metabolic process	-3	16	6.5	62	3	CPS1, MTHFD1, SLC1A3
GO:1904115	GO Cellular Components	axon cytoplasm	-3	16	6.4	63	3	MAPT, RAB27B, BLOC1S2
GO:0032757	GO Biological Processes	positive regulation of interleukin-8 production	-3	15	6.3	65	3	APOA2, CD2, HYAL2
GO:0098930	GO Biological Processes	axonal transport	-3	15	6.3	65	3	MAPT, RAB27B, BLOC1S2
GO:0050801	GO Biological Processes	monoatomic ion homeostasis	-2.9	4.4	4.3	522	7	ATP4A, CPS1, SLC1A1, SLC1A3, HYAL2, SCGN, TMEM64
GO:0008652	GO Biological Processes	amino acid biosynthetic process	-2.9	14	6	70	3	CPS1, MTHFD1, SLC1A3
GO:1902903	GO Biological Processes	regulation of supramolecular fiber organization	-2.8	4.9	4.3	402	6	MAPT, TACR1, CDK5R1, SNX9, INPP5K, MYADM
GO:0003018	GO Biological Processes	vascular process in circulatory system	-2.8	5.9	4.5	278	5	CPS1, SLC1A1, SLC1A3, TACR1, FGFBP3
GO:0016324	GO Cellular Components	apical plasma membrane	-2.8	4.7	4.2	413	6	ATP4A, CD44, RAB27B, SLC1A1, HYAL2, SLC26A9
GO:1903533	GO Biological Processes	regulation of protein targeting	-2.7	13	5.7	78	3	SLC1A1, CDK5R1, INPP5K
GO:0044272	GO Biological Processes	sulfur compound biosynthetic process	-2.7	7.8	4.9	168	4	GSS, MTHFD1, SLC1A1, B3GNT7
GO:0016887	GO Molecular Functions	ATP hydrolysis activity	-2.7	4.7	4.2	417	6	ATP4A, ENTPD1, TAP1, ABCF3, DHX35, MORC4
GO:0008088	GO Biological Processes	axo-dendritic transport	-2.7	12	5.6	79	3	MAPT, RAB27B, BLOC1S2
GO:0017111	GO Molecular Functions	ribonucleoside triphosphate phosphatase activity	-2.7	3.5	3.8	741	8	ATP4A, ENTPD1, MTIF2, RAB27B, TAP1, ABCF3, DHX35, MORC4
GO:0045121	GO Cellular Components	membrane raft	-2.7	5.6	4.4	291	5	ENTPD1, MAPT, SLC1A1, HYAL2, MYADM
GO:0006575	GO Biological Processes	modified amino acid metabolic process	-2.7	7.4	4.7	175	4	ALDH9A1, GSS, MTHFD1, SLC1A1
GO:0098857	GO Cellular Components	membrane microdomain	-2.7	5.6	4.4	293	5	ENTPD1, MAPT, SLC1A1, HYAL2, MYADM
GO:0006835	GO Biological Processes	dicarboxylic acid transport	-2.7	12	5.5	83	3	SLC1A1, SLC1A3, SLC26A9
GO:1902905	GO Biological Processes	positive regulation of supramolecular fiber organization	-2.7	7.4	4.7	177	4	MAPT, TACR1, CDK5R1, SNX9
GO:0031252	GO Cellular Components	cell leading edge	-2.7	4.5	4.1	434	6	CD44, MAPT, SNX9, INPP5K, BSPRY, MYADM
GO:0043254	GO Biological Processes	regulation of protein-containing complex assembly	-2.6	4.5	4	438	6	MAPT, CDK5R1, BCL2L11, SNX9, FNIP2, MYADM
GO:0098771	GO Biological Processes	inorganic ion homeostasis	-2.6	4.4	4	442	6	ATP4A, SLC1A1, SLC1A3, HYAL2, SCGN, TMEM64
GO:0031589	GO Biological Processes	cell-substrate adhesion	-2.6	7.1	4.6	184	4	CD44, BCL2L11, LYVE1, AKIP1
GO:0120111	GO Cellular Components	neuron projection cytoplasm	-2.6	11	5.3	88	3	MAPT, RAB27B, BLOC1S2
GO:0051495	GO Biological Processes	positive regulation of cytoskeleton organization	-2.6	7	4.6	186	4	MAPT, TACR1, CDK5R1, SNX9
GO:0032273	GO Biological Processes	positive regulation of protein polymerization	-2.5	11	5.1	92	3	MAPT, CDK5R1, SNX9
GO:1901136	GO Biological Processes	carbohydrate derivative catabolic process	-2.5	6.4	4.3	202	4	CD44, HYAL2, LYVE1, DHTKD1
GO:0045177	GO Cellular Components	apical part of cell	-2.4	4.1	3.8	479	6	ATP4A, CD44, RAB27B, SLC1A1, HYAL2, SLC26A9
GO:0032271	GO Biological Processes	regulation of protein polymerization	-2.4	6.3	4.3	206	4	MAPT, CDK5R1, SNX9, MYADM
GO:0032677	GO Biological Processes	regulation of interleukin-8 production	-2.4	9.3	4.7	105	3	APOA2, CD2, HYAL2
GO:0030424	GO Cellular Components	axon	-2.4	3.5	3.5	660	7	MAPT, RAB27B, SLC1A1, CDK5R1, SCGN, HAPLN2, BLOC1S2
GO:0005543	GO Molecular Functions	phospholipid binding	-2.4	3.9	3.7	497	6	APOA2, CPS1, MAPT, SNX9, CLVS1, PXDC1
GO:0010638	GO Biological Processes	positive regulation of organelle organization	-2.4	3.9	3.6	499	6	MAPT, TACR1, CDK5R1, BCL2L11, SNX9, TERF2IP
GO:0010639	GO Biological Processes	negative regulation of organelle organization	-2.4	4.7	3.8	348	5	MAPT, INPP5K, TERF2IP, PHF23, MYADM
GO:0032956	GO Biological Processes	regulation of actin cytoskeleton organization	-2.3	4.6	3.8	354	5	TACR1, CDK5R1, SNX9, INPP5K, MYADM
GO:0090066	GO Biological Processes	regulation of anatomical structure size	-2.3	3.8	3.6	508	6	CPS1, MAPT, TACR1, SNX9, MYADM, BLOC1S2
GO:0030139	GO Cellular Components	endocytic vesicle	-2.3	4.5	3.7	358	5	TAP1, HYAL2, TRIM14, ECPAS, HEATR5A
GO:0055080	GO Biological Processes	monoatomic cation homeostasis	-2.3	3.8	3.6	512	6	ATP4A, SLC1A1, SLC1A3, HYAL2, SCGN, TMEM64
GO:0044089	GO Biological Processes	positive regulation of cellular component biogenesis	-2.3	3.8	3.6	512	6	MAPT, TACR1, CDK5R1, BCL2L11, SNX9, FNIP2
GO:1902476	GO Biological Processes	chloride transmembrane transport	-2.3	8.6	4.5	113	3	SLC1A1, SLC1A3, SLC26A9
GO:0098657	GO Biological Processes	import into cell	-2.2	3.3	3.4	697	7	ATP4A, RAB27B, SLC1A1, SLC1A3, LYVE1, HEATR5A, SNX9
GO:0071363	GO Biological Processes	cellular response to growth factor stimulus	-2.2	3.7	3.5	530	6	CD44, CPS1, MAPT, HYAL2, INPP5K, NUS1
GO:0006979	GO Biological Processes	response to oxidative stress	-2.2	4.3	3.6	375	5	GSS, MAPT, SLC1A1, TACR1, HYAL2
GO:0051493	GO Biological Processes	regulation of cytoskeleton organization	-2.2	3.6	3.4	539	6	MAPT, TACR1, CDK5R1, SNX9, INPP5K, MYADM
GO:0006821	GO Biological Processes	chloride transport	-2.2	7.9	4.3	124	3	SLC1A1, SLC1A3, SLC26A9
GO:0003014	GO Biological Processes	renal system process	-2.1	7.7	4.2	127	3	TACR1, HYAL2, INPP5K
GO:0007613	GO Biological Processes	memory	-2.1	7.6	4.2	129	3	MAPT, SLC1A1, TACR1
GO:0032970	GO Biological Processes	regulation of actin filament-based process	-2.1	4.1	3.4	398	5	TACR1, CDK5R1, SNX9, INPP5K, MYADM
GO:1902652	GO Biological Processes	secondary alcohol metabolic process	-2.1	7.5	4.1	131	3	APOA2, IDH3A, SULT2B1
GO:0070848	GO Biological Processes	response to growth factor	-2.1	3.5	3.3	562	6	CD44, CPS1, MAPT, HYAL2, INPP5K, NUS1
GO:0098661	GO Biological Processes	inorganic anion transmembrane transport	-2.1	7.4	4.1	132	3	SLC1A1, SLC1A3, SLC26A9
GO:0048471	GO Cellular Components	perinuclear region of cytoplasm	-2.1	3.1	3.2	745	7	SLC1A3, HYAL2, CDK5R1, OLFM4, INPP5K, TOLLIP, BSPRY
GO:0044344	GO Biological Processes	cellular response to fibroblast growth factor stimulus	-2.1	7.3	4.1	134	3	CD44, CPS1, HYAL2
GO:0044297	GO Cellular Components	cell body	-2.1	3.4	3.2	570	6	MAPT, SLC1A1, SLC1A3, TACR1, CDK5R1, TMC7
GO:0051384	GO Biological Processes	response to glucocorticoid	-2.1	7.2	4	136	3	APOA2, CPS1, BCL2L11
GO:0007160	GO Biological Processes	cell-matrix adhesion	-2.1	7.1	4	137	3	CD44, BCL2L11, LYVE1
GO:0006954	GO Biological Processes	inflammatory response	-2.1	3.4	3.2	577	6	CD44, LYZ, MAPT, TACR1, TRIM14, TOLLIP
GO:0140657	GO Molecular Functions	ATP-dependent activity	-2	3.3	3.2	584	6	ATP4A, ENTPD1, TAP1, ABCF3, DHX35, MORC4
GO:0071774	GO Biological Processes	response to fibroblast growth factor	-2	6.9	3.9	142	3	CD44, CPS1, HYAL2
GO:0035148	GO Biological Processes	tube formation	-2	6.8	3.9	143	3	MTHFD1, BCL2L11, SOX8
GO:0110053	GO Biological Processes	regulation of actin filament organization	-2	4.8	3.5	273	4	TACR1, SNX9, INPP5K, MYADM
GO:0006520	GO Biological Processes	amino acid metabolic process	-2	4.8	3.5	273	4	CPS1, GSS, MTHFD1, SLC1A3
GO:1901681	GO Molecular Functions	sulfur compound binding	-2	4.7	3.5	275	4	GSS, PRG2, DHTKD1, FGFBP3
GO:0019752	GO Biological Processes	carboxylic acid metabolic process	-2	2.9	3	783	7	CPS1, IDH3A, MTHFD1, SLC1A3, DHTKD1, HYI, GADL1
GO:0150034	GO Cellular Components	distal axon	-2	4.7	3.4	277	4	MAPT, SLC1A1, CDK5R1, SCGN
GO:0030003	GO Biological Processes	intracellular monoatomic cation homeostasis	-2	3.8	3.2	433	5	ATP4A, SLC1A1, SLC1A3, SCGN, TMEM64
GO:0055086	GO Biological Processes	nucleobase-containing small molecule metabolic process	-2	3.2	3.1	605	6	ENTPD1, CPS1, MTHFD1, SULT2B1, DHTKD1, ABHD14B
GO:0098656	GO Biological Processes	monoatomic anion transmembrane transport	-2	6.6	3.8	149	3	SLC1A1, SLC1A3, SLC26A9
GO:0019842	GO Molecular Functions	vitamin binding	-2	6.5	3.8	150	3	OPN3, DHTKD1, GADL1
GO:0009410	GO Biological Processes	response to xenobiotic stimulus	-1.9	3.7	3.2	437	5	APOA2, ATP4A, CPS1, SLC1A1, SLC1A3
GO:0035091	GO Molecular Functions	phosphatidylinositol binding	-1.9	4.6	3.4	284	4	MAPT, SNX9, CLVS1, PXDC1
GO:0048545	GO Biological Processes	response to steroid hormone	-1.9	4.6	3.4	284	4	APOA2, CPS1, TACR1, BCL2L11
GO:0005769	GO Cellular Components	early endosome	-1.9	3.7	3.2	440	5	APOA2, SLC1A1, ECPAS, TOLLIP, CLVS1
GO:0006873	GO Biological Processes	intracellular monoatomic ion homeostasis	-1.9	3.7	3.2	442	5	ATP4A, SLC1A1, SLC1A3, SCGN, TMEM64
GO:0009150	GO Biological Processes	purine ribonucleotide metabolic process	-1.9	4.5	3.3	287	4	MTHFD1, SULT2B1, DHTKD1, ABHD14B
GO:0043604	GO Biological Processes	amide biosynthetic process	-1.9	6.3	3.7	155	3	CPS1, GSS, SLC1A1
GO:0050806	GO Biological Processes	positive regulation of synaptic transmission	-1.9	6.3	3.7	156	3	SLC1A1, SLC1A3, TACR1
GO:0009611	GO Biological Processes	response to wounding	-1.9	3.6	3.1	448	5	ENTPD1, CD44, SLC1A1, SLC1A3, LYVE1
GO:0031960	GO Biological Processes	response to corticosteroid	-1.9	6.2	3.6	157	3	APOA2, CPS1, BCL2L11
GO:0042581	GO Cellular Components	specific granule	-1.9	6.1	3.6	160	3	LYZ, OLFM4, TOLLIP
GO:0022804	GO Molecular Functions	active transmembrane transporter activity	-1.9	3.6	3.1	457	5	ATP4A, SLC1A1, SLC1A3, TAP1, SLC26A9
GO:0006820	GO Biological Processes	monoatomic anion transport	-1.9	6	3.6	162	3	SLC1A1, SLC1A3, SLC26A9
GO:0015698	GO Biological Processes	inorganic anion transport	-1.9	6	3.6	162	3	SLC1A1, SLC1A3, SLC26A9
GO:0015081	GO Molecular Functions	sodium ion transmembrane transporter activity	-1.8	6	3.5	164	3	ATP4A, SLC1A1, SLC1A3
GO:0051338	GO Biological Processes	regulation of transferase activity	-1.8	3.5	3	464	5	APOA2, HYAL2, CDK5R1, SNX9, INPP5K
GO:0098739	GO Biological Processes	import across plasma membrane	-1.8	5.9	3.5	165	3	ATP4A, SLC1A1, SLC1A3
GO:0001932	GO Biological Processes	regulation of protein phosphorylation	-1.8	3	2.9	644	6	HYAL2, CDK5R1, SNX9, INPP5K, TERF2IP, FNIP2
GO:0030855	GO Biological Processes	epithelial cell differentiation	-1.8	3	2.9	646	6	CPS1, OPN3, SOX8, TOLLIP, HAPLN2, MYADM
GO:1901615	GO Biological Processes	organic hydroxy compound metabolic process	-1.8	3.5	3	468	5	APOA2, IDH3A, SLC1A1, SULT2B1, NUS1
GO:0016874	GO Molecular Functions	ligase activity	-1.8	5.8	3.5	167	3	CPS1, GSS, MTHFD1
GO:0009259	GO Biological Processes	ribonucleotide metabolic process	-1.8	4.2	3.2	308	4	MTHFD1, SULT2B1, DHTKD1, ABHD14B
GO:0071407	GO Biological Processes	cellular response to organic cyclic compound	-1.8	3.4	3	472	5	CPS1, SLC1A1, SLC1A3, BCL2L11, INPP5K
GO:0009451	GO Biological Processes	RNA modification	-1.8	5.8	3.5	169	3	WDR4, ELP6, TFB2M
GO:0006066	GO Biological Processes	alcohol metabolic process	-1.8	4.1	3.1	314	4	APOA2, IDH3A, SULT2B1, NUS1
GO:0019693	GO Biological Processes	ribose phosphate metabolic process	-1.8	4.1	3.1	316	4	MTHFD1, SULT2B1, DHTKD1, ABHD14B
GO:0010970	GO Biological Processes	transport along microtubule	-1.8	5.6	3.4	174	3	MAPT, RAB27B, BLOC1S2
GO:0031400	GO Biological Processes	negative regulation of protein modification process	-1.8	4.1	3.1	321	4	MAPT, HYAL2, INPP5K, TERF2IP
GO:0000302	GO Biological Processes	response to reactive oxygen species	-1.8	5.5	3.3	177	3	MAPT, TACR1, HYAL2
GO:0030135	GO Cellular Components	coated vesicle	-1.8	4	3	322	4	RAB27B, ECPAS, SNX9, CLVS1
GO:0043197	GO Cellular Components	dendritic spine	-1.8	5.5	3.3	178	3	MAPT, SLC1A1, CDK5R1
GO:0044309	GO Cellular Components	neuron spine	-1.7	5.4	3.3	180	3	MAPT, SLC1A1, CDK5R1
GO:0009792	GO Biological Processes	embryo development ending in birth or egg hatching	-1.7	2.9	2.7	680	6	MTHFD1, CDK5R1, BCL2L11, SOX8, INPP5K, DHX35
GO:0031256	GO Cellular Components	leading edge membrane	-1.7	5.3	3.3	183	3	CD44, MAPT, INPP5K
GO:0001726	GO Cellular Components	ruffle	-1.7	5.3	3.2	185	3	SNX9, INPP5K, MYADM
GO:0043025	GO Cellular Components	neuronal cell body	-1.7	3.2	2.8	503	5	MAPT, SLC1A1, SLC1A3, CDK5R1, TMC7
GO:0045296	GO Molecular Functions	cadherin binding	-1.7	3.9	3	334	4	CDK5R1, OLFM4, SNX9, ABCF3
GO:0046943	GO Molecular Functions	carboxylic acid transmembrane transporter activity	-1.7	5.3	3.2	186	3	SLC1A1, SLC1A3, SLC26A9
GO:0046434	GO Biological Processes	organophosphate catabolic process	-1.7	5.3	3.2	186	3	APOA2, ENTPD1, DHTKD1
GO:0031406	GO Molecular Functions	carboxylic acid binding	-1.7	5.2	3.2	187	3	CPS1, SLC1A1, SLC1A3
GO:0005342	GO Molecular Functions	organic acid transmembrane transporter activity	-1.7	5.2	3.2	187	3	SLC1A1, SLC1A3, SLC26A9
GO:0042325	GO Biological Processes	regulation of phosphorylation	-1.7	2.8	2.7	694	6	HYAL2, CDK5R1, SNX9, INPP5K, TERF2IP, FNIP2
GO:0043177	GO Molecular Functions	organic acid binding	-1.7	5.2	3.2	189	3	CPS1, SLC1A1, SLC1A3
GO:0019902	GO Molecular Functions	phosphatase binding	-1.7	5.1	3.2	190	3	MAPT, TERF2IP, PVRIG
GO:0050804	GO Biological Processes	modulation of chemical synaptic transmission	-1.7	3.1	2.7	518	5	MAPT, SLC1A1, SLC1A3, TACR1, SCGN
GO:0003013	GO Biological Processes	circulatory system process	-1.7	3.1	2.7	519	5	CPS1, SLC1A1, SLC1A3, TACR1, FGFBP3
GO:0099177	GO Biological Processes	regulation of trans-synaptic signaling	-1.7	3.1	2.7	519	5	MAPT, SLC1A1, SLC1A3, TACR1, SCGN
GO:0043086	GO Biological Processes	negative regulation of catalytic activity	-1.7	3.8	2.9	346	4	APOA2, CD44, HYAL2, INPP5K
GO:0010038	GO Biological Processes	response to metal ion	-1.7	3.8	2.9	346	4	CPS1, GSS, MAPT, SLC1A1
GO:1905475	GO Biological Processes	regulation of protein localization to membrane	-1.6	5	3.1	197	3	SLC1A1, CDK5R1, INPP5K
GO:0002064	GO Biological Processes	epithelial cell development	-1.6	5	3.1	197	3	SOX8, HAPLN2, MYADM
GO:0030705	GO Biological Processes	cytoskeleton-dependent intracellular transport	-1.6	4.9	3.1	200	3	MAPT, RAB27B, BLOC1S2
GO:0080135	GO Biological Processes	regulation of cellular response to stress	-1.6	3	2.6	535	5	CD44, MAPT, BCL2L11, TERF2IP, PHF13
GO:0032535	GO Biological Processes	regulation of cellular component size	-1.6	3.6	2.8	359	4	MAPT, SNX9, MYADM, BLOC1S2
GO:0042803	GO Molecular Functions	protein homodimerization activity	-1.6	2.7	2.5	729	6	APOA2, GSS, TAP1, ZHX3, SNX9, LHPP
GO:0051129	GO Biological Processes	negative regulation of cellular component organization	-1.6	2.7	2.5	730	6	APOA2, MAPT, INPP5K, TERF2IP, PHF23, MYADM
GO:0070201	GO Biological Processes	regulation of establishment of protein localization	-1.6	3	2.6	547	5	MAPT, SLC1A1, HYAL2, CDK5R1, INPP5K
GO:0001933	GO Biological Processes	negative regulation of protein phosphorylation	-1.6	4.7	2.9	210	3	HYAL2, INPP5K, TERF2IP
GO:0045859	GO Biological Processes	regulation of protein kinase activity	-1.6	3.5	2.7	369	4	HYAL2, CDK5R1, SNX9, INPP5K
GO:0098609	GO Biological Processes	cell-cell adhesion	-1.6	3	2.6	551	5	CD2, ENTPD1, CD44, CDK5R1, CLDN20
GO:0006163	GO Biological Processes	purine nucleotide metabolic process	-1.6	3.5	2.7	371	4	MTHFD1, SULT2B1, DHTKD1, ABHD14B
GO:0043413	GO Biological Processes	macromolecule glycosylation	-1.5	4.5	2.9	215	3	B3GALT5, B3GNT7, NUS1
GO:0006486	GO Biological Processes	protein glycosylation	-1.5	4.5	2.9	215	3	B3GALT5, B3GNT7, NUS1
GO:0001775	GO Biological Processes	cell activation	-1.5	2.6	2.5	754	6	CD2, ENTPD1, CD44, MAPT, HYAL2, TOLLIP
GO:0071900	GO Biological Processes	regulation of protein serine/threonine kinase activity	-1.5	4.5	2.9	217	3	HYAL2, CDK5R1, INPP5K
GO:0099111	GO Biological Processes	microtubule-based transport	-1.5	4.5	2.9	219	3	MAPT, RAB27B, BLOC1S2
GO:0061024	GO Biological Processes	membrane organization	-1.5	2.6	2.4	764	6	CD2, HYAL2, BCL2L11, SNX9, MYADM, BLOC1S2
GO:0015631	GO Molecular Functions	tubulin binding	-1.5	3.4	2.6	385	4	MAPT, CDK5R1, BCL2L11, BLOC1S2
GO:0090407	GO Biological Processes	organophosphate biosynthetic process	-1.5	2.9	2.5	569	5	APOA2, CPS1, MTHFD1, INPP5K, NUS1
GO:0030136	GO Cellular Components	clathrin-coated vesicle	-1.5	4.4	2.8	222	3	RAB27B, SNX9, CLVS1
GO:0048167	GO Biological Processes	regulation of synaptic plasticity	-1.5	4.4	2.8	223	3	MAPT, SLC1A1, SCGN
GO:0098791	GO Cellular Components	Golgi apparatus subcompartment	-1.5	3.4	2.6	388	4	RAB27B, SNX9, INPP5K, CLVS1
GO:0042326	GO Biological Processes	negative regulation of phosphorylation	-1.5	4.3	2.8	226	3	HYAL2, INPP5K, TERF2IP
GO:0019900	GO Molecular Functions	kinase binding	-1.5	2.5	2.4	778	6	CD2, MAPT, HYAL2, CDK5R1, BCL2L11, TOLLIP
GO:0006753	GO Biological Processes	nucleoside phosphate metabolic process	-1.5	2.8	2.4	578	5	ENTPD1, MTHFD1, SULT2B1, DHTKD1, ABHD14B
GO:0000287	GO Molecular Functions	magnesium ion binding	-1.5	4.2	2.7	230	3	ATP4A, GSS, IDH3A
GO:0043549	GO Biological Processes	regulation of kinase activity	-1.5	3.3	2.5	397	4	HYAL2, CDK5R1, SNX9, INPP5K
GO:0001701	GO Biological Processes	in utero embryonic development	-1.5	3.3	2.5	397	4	BCL2L11, SOX8, INPP5K, DHX35
GO:0071345	GO Biological Processes	cellular response to cytokine stimulus	-1.5	2.5	2.3	787	6	CD44, SLC1A1, HYAL2, INPP5K, TOLLIP, BSPRY
GO:0061448	GO Biological Processes	connective tissue development	-1.4	4.2	2.7	234	3	CD44, HYAL2, SOX8
GO:0070085	GO Biological Processes	glycosylation	-1.4	4.2	2.7	235	3	B3GALT5, B3GNT7, NUS1
GO:0008654	GO Biological Processes	phospholipid biosynthetic process	-1.4	4.2	2.7	235	3	APOA2, INPP5K, NUS1
GO:0055082	GO Biological Processes	intracellular chemical homeostasis	-1.4	2.7	2.4	593	5	ATP4A, SLC1A1, SLC1A3, SCGN, TMEM64
GO:1990778	GO Biological Processes	protein localization to cell periphery	-1.4	4.1	2.7	237	3	SLC1A1, INPP5K, MYADM
GO:0030335	GO Biological Processes	positive regulation of cell migration	-1.4	2.7	2.4	600	5	TACR1, LYVE1, ELP6, MYADM, NUS1
GO:0016072	GO Biological Processes	rRNA metabolic process	-1.4	3.9	2.6	251	3	MAPT, TFB2M, WDR75
GO:0008015	GO Biological Processes	blood circulation	-1.4	3	2.4	429	4	CPS1, SLC1A1, TACR1, FGFBP3
GO:0045321	GO Biological Processes	leukocyte activation	-1.4	2.6	2.2	626	5	CD2, CD44, MAPT, HYAL2, TOLLIP
GO:0009117	GO Biological Processes	nucleotide metabolic process	-1.4	3	2.3	431	4	MTHFD1, SULT2B1, DHTKD1, ABHD14B
GO:0043523	GO Biological Processes	regulation of neuron apoptotic process	-1.4	3.8	2.5	255	3	SLC1A1, CDK5R1, BCL2L11
GO:2000147	GO Biological Processes	positive regulation of cell motility	-1.3	2.6	2.2	630	5	TACR1, LYVE1, ELP6, MYADM, NUS1
GO:1901699	GO Biological Processes	cellular response to nitrogen compound	-1.3	2.6	2.2	633	5	CPS1, SLC1A1, SLC1A3, CDK5R1, INPP5K
GO:0030425	GO Cellular Components	dendrite	-1.3	2.6	2.2	635	5	MAPT, SLC1A1, TACR1, CDK5R1, SCGN
GO:0097447	GO Cellular Components	dendritic tree	-1.3	2.6	2.2	637	5	MAPT, SLC1A1, TACR1, CDK5R1, SCGN
GO:0048871	GO Biological Processes	multicellular organismal-level homeostasis	-1.3	2.6	2.2	638	5	MTHFD1, SLC1A1, HYAL2, IQCB1, BCL2L11
GO:0098793	GO Cellular Components	presynapse	-1.3	2.5	2.2	640	5	RAB27B, SLC1A1, CDK5R1, SCGN, SNX9
GO:0016197	GO Biological Processes	endosomal transport	-1.3	3.7	2.4	264	3	HEATR5A, SNX9, BLOC1S2
GO:0005802	GO Cellular Components	trans-Golgi network	-1.3	3.7	2.4	265	3	SNX9, INPP5K, CLVS1
GO:0005975	GO Biological Processes	carbohydrate metabolic process	-1.3	2.9	2.3	445	4	IDH3A, HYAL2, B3GALT5, DHTKD1
GO:0040017	GO Biological Processes	positive regulation of locomotion	-1.3	2.5	2.2	646	5	TACR1, LYVE1, ELP6, MYADM, NUS1
GO:0007018	GO Biological Processes	microtubule-based movement	-1.3	2.9	2.3	447	4	MAPT, RAB27B, PDCL2, BLOC1S2
GO:0016757	GO Molecular Functions	glycosyltransferase activity	-1.3	3.7	2.4	267	3	ART3, B3GALT5, B3GNT7
